# Supplementary material for: 1,3-Bis[(naphthalen-2-ylsulfan­yl)meth­yl]benzene
Source: Acta Crystallogr Sect E Struct Rep Online. 2012 Apr 18;68(Pt 5):o1429. doi: 10.1107/S1600536812015280 (PMC3344549; doi:10.1107/S1600536812015280)
Supplement: Supplementary file 1 [file e-68-o1429-sup1.cif]

##############################################################################
#                                                                            #
# This CIF contains the data in a paper accepted for publication in          #
# Acta Crystallographica Section E. It conforms to the requirements of       #
# Notes for Authors for Acta Crystallographica Section E, and has been       #
# peer reviewed under the auspices of the IUCr Commission on Journals.       #
#                                                                            #
# Full details of the Crystallographic Information File format               #
# are given in the paper "The Crystallographic Information File (CIF):       #
# a New Standard Archive File for Crystallography" by S. R. Hall, F. H.      #
# Allen and I. D. Brown [Acta Cryst. (1991), A47, 655-685].                  #
#                                                                            #
# The current version of the core CIF dictionary is obtainable from          #
# ftp://ftp.iucr.org/pub/cif_core.dic.                                       #
#                                                                            #
# Software is freely available for graphical display of the structure(s)     #
# in this CIF. For information consult the CIF software page                 #
# http://www.iucr.org/resources/cif/software.                                #
#                                                                            #
# This file may be used for bona fide research purposes within the           #
# scientific community so long as proper attribution is given to the journal # 
# article from which it was obtained.                                        #
#                                                                            #
##############################################################################
data_I
_audit_creation_method     SHELXL-97
_chemical_name_systematic
;
1,3-Bis[(naphthalen-2-ylsulfanyl)methyl]benzene
;
_chemical_name_common     ?
_chemical_formula_moiety     'C28 H22 S2'
_chemical_formula_sum     'C28 H22 S2'
_chemical_formula_iupac     'C28 H22 S2'
_chemical_formula_weight     422.58
_chemical_melting_point     ?
_symmetry_cell_setting     orthorhombic
_symmetry_space_group_name_H-M     'P n m a'
_symmetry_space_group_name_Hall     '-P 2ac 2n'
loop_
    _symmetry_equiv_pos_as_xyz
    'x, y, z'
    '-x+1/2, -y, z+1/2'
    '-x, y+1/2, -z'
    'x+1/2, -y+1/2, -z+1/2'
    '-x, -y, -z'
    'x-1/2, y, -z-1/2'
    'x, -y-1/2, z'
    '-x-1/2, y-1/2, z-1/2'
_cell_length_a     8.651(2)
_cell_length_b     41.235(10)
_cell_length_c     6.0517(14)
_cell_angle_alpha     90.00
_cell_angle_beta     90.00
_cell_angle_gamma     90.00
_cell_volume     2158.9(9)
_cell_formula_units_Z     4
_cell_measurement_reflns_used     2418
_cell_measurement_theta_min     2.96
_cell_measurement_theta_max     25.07
_cell_measurement_temperature     298(2)
_exptl_crystal_description     'plates'
_exptl_crystal_colour     'colorless'
_exptl_crystal_size_max     0.482
_exptl_crystal_size_mid     0.416
_exptl_crystal_size_min     0.072
_exptl_crystal_density_diffrn     1.300
_exptl_crystal_density_meas     ?
_exptl_crystal_density_method     'not measured'
_exptl_crystal_F_000     888
_exptl_absorpt_coefficient_mu     0.259
_exptl_absorpt_correction_type     analytical
_exptl_absorpt_process_details     '(SADABS; Bruker; 2007)'
_exptl_absorpt_correction_T_min     0.8927
_exptl_absorpt_correction_T_max     0.9788
_exptl_special_details     ?
_diffrn_ambient_temperature     298(2)
_diffrn_radiation_type     MoK\a
_diffrn_radiation_wavelength     0.71073
_diffrn_radiation_source     'fine-focus sealed tube'
_diffrn_radiation_monochromator     graphite
_diffrn_measurement_device_type     'Bruker SMART APEX CCD'
_diffrn_measurement_method     '\w-scans'
_diffrn_detector_area_resol_mean     0.661
_diffrn_reflns_number     7907
_diffrn_reflns_av_R_equivalents     0.0649
_diffrn_reflns_av_sigmaI/netI     0.0581
_diffrn_reflns_theta_min     2.96
_diffrn_reflns_theta_max     25.37
_diffrn_reflns_theta_full     25.37
_diffrn_measured_fraction_theta_max     0.989
_diffrn_measured_fraction_theta_full     0.989
_diffrn_reflns_limit_h_min     -10
_diffrn_reflns_limit_h_max     9
_diffrn_reflns_limit_k_min     -43
_diffrn_reflns_limit_k_max     48
_diffrn_reflns_limit_l_min     -7
_diffrn_reflns_limit_l_max     7
_diffrn_standards_number     ?
_diffrn_standards_interval_count     ?
_diffrn_standards_interval_time     ?
_diffrn_standards_decay_%     0
_refine_special_details
;
Refinement of <i>F</i>^2^ against ALL reflections. The weighted <i>R</i>-factor
<i>wR</i> and goodness of fit <i>S</i> are based on <i>F</i>^2^, conventional
<i>R</i>-factors <i>R</i> are based on <i>F</i>, with <i>F</i> set to zero for
negative <i>F</i>^2^. The threshold expression of <i>F</i>^2^ >
\s(<i>F</i>^2^) is used only for calculating <i>R</i>-factors(gt) <i>etc</i>.
and is not relevant to the choice of reflections for refinement.
<i>R</i>-factors based on <i>F</i>^2^ are statistically about twice as large
as those based on <i>F</i>, and <i>R</i>- factors based on ALL data will be
even larger.
;
_reflns_number_total     1994
_reflns_number_gt     1345
_reflns_threshold_expression     I>2\s(I)
_refine_ls_structure_factor_coef     Fsqd
_refine_ls_matrix_type     full
_refine_ls_R_factor_all     0.0859
_refine_ls_R_factor_gt     0.0537
_refine_ls_wR_factor_gt     0.1117
_refine_ls_wR_factor_ref     0.1235
_refine_ls_goodness_of_fit_ref     1.019
_refine_ls_restrained_S_all     1.019
_refine_ls_number_reflns     1994
_refine_ls_number_parameters     139
_refine_ls_number_restraints     0
_refine_ls_hydrogen_treatment     noref
_refine_ls_weighting_scheme     calc
_refine_ls_weighting_details
                 'calc w=1/[\s^2^(Fo^2^)+(0.0535P)^2^] where P=(Fo^2^+2Fc^2^)/3'
_atom_sites_solution_hydrogens     geom
_atom_sites_solution_primary     direct
_atom_sites_solution_secondary     difmap
_refine_ls_shift/su_max     0.000
_refine_ls_shift/su_mean     0.000
_refine_diff_density_max     0.211
_refine_diff_density_min     -0.163
_refine_ls_extinction_method     none
_refine_ls_extinction_coef     ?
loop_
    _atom_type_symbol
    _atom_type_description
    _atom_type_scat_dispersion_real
    _atom_type_scat_dispersion_imag
    _atom_type_scat_source
    'C' 'C' 0.0033 0.0016
                         'International Tables Vol C Tables 4.2.6.8 and 6.1.1.4'
    'H' 'H' 0.0000 0.0000
                         'International Tables Vol C Tables 4.2.6.8 and 6.1.1.4'
    'S' 'S' 0.1246 0.1234
                         'International Tables Vol C Tables 4.2.6.8 and 6.1.1.4'
_computing_data_collection     'SMART (Bruker, 2007)'
_computing_cell_refinement     'SAINT (Bruker, 2007)'
_computing_data_reduction     'SAINT (Bruker, 2007)'
_computing_structure_solution     'SHELXTL (Sheldrick, 2008)'
_computing_structure_refinement     'SHELXTL (Sheldrick, 2008)'
_computing_molecular_graphics     'SHELXTL (Sheldrick, 2008)'
_computing_publication_material     'SHELXTL (Sheldrick, 2008)'
loop_
    _atom_site_type_symbol
    _atom_site_label
    _atom_site_fract_x
    _atom_site_fract_y
    _atom_site_fract_z
    _atom_site_U_iso_or_equiv
    _atom_site_adp_type
    _atom_site_calc_flag
    _atom_site_refinement_flags
    _atom_site_occupancy
    _atom_site_symmetry_multiplicity
    _atom_site_disorder_assembly
    _atom_site_disorder_group
    S S1 0.49764(9) 0.180146(17) 0.07221(12) 0.0516(3) Uani d . 1 1 . .
    C C1 0.5547(5) 0.2500 0.3529(6) 0.0456(10) Uani d S 1 2 . .
    H H1 0.6393 0.2500 0.2581 0.055 Uiso calc SR 1 2 . .
    C C2 0.4932(3) 0.22086(6) 0.4217(4) 0.0432(7) Uani d . 1 1 . .
    C C3 0.3680(4) 0.22111(7) 0.5638(4) 0.0489(8) Uani d . 1 1 . .
    H H3 0.3254 0.2017 0.6123 0.059 Uiso calc R 1 1 . .
    C C4 0.3065(5) 0.2500 0.6332(6) 0.0533(11) Uani d S 1 2 . .
    H H4 0.2221 0.2500 0.7285 0.064 Uiso calc SR 1 2 . .
    C C5 0.5635(4) 0.18939(6) 0.3482(5) 0.0561(8) Uani d . 1 1 . .
    H H5A 0.5335 0.1722 0.4484 0.067 Uiso calc R 1 1 . .
    H H5B 0.6754 0.1911 0.3498 0.067 Uiso calc R 1 1 . .
    C C6 0.6690(3) 0.12415(6) 0.1558(4) 0.0419(7) Uani d . 1 1 . .
    H H6 0.7048 0.1337 0.2853 0.050 Uiso calc R 1 1 . .
    C C7 0.5702(3) 0.14102(6) 0.0228(4) 0.0417(7) Uani d . 1 1 . .
    C C8 0.5192(3) 0.12636(7) -0.1764(4) 0.0476(7) Uani d . 1 1 . .
    H H8 0.4513 0.1376 -0.2677 0.057 Uiso calc R 1 1 . .
    C C9 0.5670(4) 0.09654(7) -0.2359(4) 0.0491(8) Uani d . 1 1 . .
    H H9 0.5331 0.0877 -0.3688 0.059 Uiso calc R 1 1 . .
    C C10 0.7184(4) 0.04703(7) -0.1541(5) 0.0560(8) Uani d . 1 1 . .
    H H10 0.6865 0.0377 -0.2863 0.067 Uiso calc R 1 1 . .
    C C11 0.8133(4) 0.03010(7) -0.0168(5) 0.0603(9) Uani d . 1 1 . .
    H H11 0.8453 0.0093 -0.0553 0.072 Uiso calc R 1 1 . .
    C C12 0.8624(4) 0.04379(7) 0.1811(5) 0.0558(8) Uani d . 1 1 . .
    H H12 0.9270 0.0321 0.2744 0.067 Uiso calc R 1 1 . .
    C C13 0.8166(3) 0.07420(6) 0.2392(5) 0.0474(7) Uani d . 1 1 . .
    H H13 0.8505 0.0830 0.3720 0.057 Uiso calc R 1 1 . .
    C C14 0.7181(3) 0.09256(6) 0.1010(4) 0.0392(6) Uani d . 1 1 . .
    C C15 0.6678(3) 0.07843(6) -0.0998(4) 0.0426(7) Uani d . 1 1 . .
loop_
    _atom_site_aniso_label
    _atom_site_aniso_U_11
    _atom_site_aniso_U_22
    _atom_site_aniso_U_33
    _atom_site_aniso_U_12
    _atom_site_aniso_U_13
    _atom_site_aniso_U_23
    S1 0.0523(5) 0.0423(4) 0.0602(5) 0.0052(4) -0.0078(4) 0.0030(4)
    C1 0.039(2) 0.052(3) 0.045(2) 0.000 0.0039(18) 0.000
    C2 0.0429(16) 0.0472(16) 0.0393(14) 0.0059(15) -0.0087(14) 0.0035(12)
    C3 0.0513(19) 0.0522(18) 0.0431(16) -0.0068(16) -0.0077(14) 0.0116(14)
    C4 0.046(3) 0.074(3) 0.040(2) 0.000 0.0090(19) 0.000
    C5 0.066(2) 0.0448(16) 0.0580(17) 0.0110(16) -0.0093(16) 0.0050(15)
    C6 0.0420(17) 0.0402(15) 0.0435(14) -0.0036(13) -0.0045(13) -0.0030(13)
    C7 0.0382(16) 0.0395(15) 0.0473(16) -0.0037(13) 0.0010(13) 0.0034(13)
    C8 0.0489(19) 0.0495(17) 0.0445(16) -0.0017(15) -0.0083(14) 0.0061(14)
    C9 0.058(2) 0.0524(18) 0.0372(15) -0.0095(15) -0.0059(14) -0.0013(14)
    C10 0.066(2) 0.0489(18) 0.0533(18) -0.0071(16) 0.0021(16) -0.0089(16)
    C11 0.075(2) 0.0375(16) 0.068(2) 0.0045(16) 0.0041(18) -0.0011(16)
    C12 0.063(2) 0.0460(17) 0.0586(19) 0.0035(16) -0.0019(17) 0.0070(15)
    C13 0.0508(18) 0.0431(16) 0.0483(16) 0.0008(14) -0.0011(14) 0.0020(14)
    C14 0.0413(16) 0.0360(14) 0.0404(15) -0.0049(13) 0.0017(12) 0.0015(12)
    C15 0.0492(18) 0.0385(15) 0.0400(15) -0.0085(14) 0.0037(13) -0.0004(12)
_geom_special_details
;
All e.s.d.'s (except the e.s.d. in the dihedral angle between two l.s. planes)
are estimated using the full covariance matrix. The cell e.s.d.'s are taken
into account individually in the estimation of e.s.d.'s in distances, angles
and torsion angles; correlations between e.s.d.'s in cell parameters are only
used when they are defined by crystal symmetry. An approximate (isotropic)
treatment of cell e.s.d.'s is used for estimating e.s.d.'s involving l.s.
planes.
;
loop_
    _geom_bond_atom_site_label_1
    _geom_bond_atom_site_label_2
    _geom_bond_site_symmetry_2
    _geom_bond_distance
    _geom_bond_publ_flag
    S1 C7 . 1.757(3) ?
    S1 C5 . 1.805(3) ?
    C1 C2 . 1.378(3) ?
    C1 C2 7_565 1.378(3) ?
    C1 H1 . 0.9300 ?
    C2 C3 . 1.384(4) ?
    C2 C5 . 1.501(4) ?
    C3 C4 . 1.371(3) ?
    C3 H3 . 0.9300 ?
    C4 C3 7_565 1.371(3) ?
    C4 H4 . 0.9300 ?
    C5 H5A . 0.9700 ?
    C5 H5B . 0.9700 ?
    C6 C7 . 1.365(4) ?
    C6 C14 . 1.410(3) ?
    C6 H6 . 0.9300 ?
    C7 C8 . 1.419(4) ?
    C8 C9 . 1.346(4) ?
    C8 H8 . 0.9300 ?
    C9 C15 . 1.414(4) ?
    C9 H9 . 0.9300 ?
    C10 C11 . 1.361(4) ?
    C10 C15 . 1.406(4) ?
    C10 H10 . 0.9300 ?
    C11 C12 . 1.390(4) ?
    C11 H11 . 0.9300 ?
    C12 C13 . 1.361(4) ?
    C12 H12 . 0.9300 ?
    C13 C14 . 1.414(4) ?
    C13 H13 . 0.9300 ?
    C14 C15 . 1.416(3) ?
loop_
    _geom_angle_atom_site_label_1
    _geom_angle_atom_site_label_2
    _geom_angle_atom_site_label_3
    _geom_angle_site_symmetry_1
    _geom_angle_site_symmetry_3
    _geom_angle
    _geom_angle_publ_flag
    C7 S1 C5 . . 103.79(13) ?
    C2 C1 C2 . 7_565 121.4(4) ?
    C2 C1 H1 . . 119.3 ?
    C2 C1 H1 7_565 . 119.3 ?
    C1 C2 C3 . . 118.9(3) ?
    C1 C2 C5 . . 120.5(3) ?
    C3 C2 C5 . . 120.5(3) ?
    C4 C3 C2 . . 120.1(3) ?
    C4 C3 H3 . . 120.0 ?
    C2 C3 H3 . . 120.0 ?
    C3 C4 C3 7_565 . 120.7(4) ?
    C3 C4 H4 7_565 . 119.6 ?
    C3 C4 H4 . . 119.6 ?
    C2 C5 S1 . . 109.20(19) ?
    C2 C5 H5A . . 109.8 ?
    S1 C5 H5A . . 109.8 ?
    C2 C5 H5B . . 109.8 ?
    S1 C5 H5B . . 109.8 ?
    H5A C5 H5B . . 108.3 ?
    C7 C6 C14 . . 121.4(2) ?
    C7 C6 H6 . . 119.3 ?
    C14 C6 H6 . . 119.3 ?
    C6 C7 C8 . . 118.6(2) ?
    C6 C7 S1 . . 126.3(2) ?
    C8 C7 S1 . . 115.1(2) ?
    C9 C8 C7 . . 121.4(3) ?
    C9 C8 H8 . . 119.3 ?
    C7 C8 H8 . . 119.3 ?
    C8 C9 C15 . . 121.1(3) ?
    C8 C9 H9 . . 119.5 ?
    C15 C9 H9 . . 119.5 ?
    C11 C10 C15 . . 121.2(3) ?
    C11 C10 H10 . . 119.4 ?
    C15 C10 H10 . . 119.4 ?
    C10 C11 C12 . . 120.1(3) ?
    C10 C11 H11 . . 119.9 ?
    C12 C11 H11 . . 119.9 ?
    C13 C12 C11 . . 120.5(3) ?
    C13 C12 H12 . . 119.7 ?
    C11 C12 H12 . . 119.7 ?
    C12 C13 C14 . . 121.0(3) ?
    C12 C13 H13 . . 119.5 ?
    C14 C13 H13 . . 119.5 ?
    C6 C14 C13 . . 122.5(2) ?
    C6 C14 C15 . . 119.3(2) ?
    C13 C14 C15 . . 118.2(2) ?
    C10 C15 C9 . . 122.9(3) ?
    C10 C15 C14 . . 118.9(3) ?
    C9 C15 C14 . . 118.2(2) ?
loop_
    _geom_hbond_atom_site_label_D
    _geom_hbond_atom_site_label_H
    _geom_hbond_atom_site_label_A
    _geom_hbond_site_symmetry_A
    _geom_hbond_distance_DH
    _geom_hbond_distance_HA
    _geom_hbond_distance_DA
    _geom_hbond_angle_DHA
    C5 H5B S1 6_656 0.97 2.86 3.806(4) 164
    C1 H1 Cg1 6_656 0.93 2.94 3.867(4) 173
    C13 H13 Cg2 4 0.93 2.76 3.503(3) 138
data_global
_journal_date_recd_electronic     2012-03-22
_journal_date_accepted     2012-04-07
_journal_name_full     'Acta Crystallographica, Section E'
_journal_year     2012
_journal_volume     68
_journal_issue      5
_journal_page_first     o1429
_journal_page_last     o1429
_journal_paper_category     QO
_journal_paper_doi     10.1107/S1600536812015280
_journal_coeditor_code     BT5855
_publ_contact_author_name     'Reyna Reyes-Mart\'inez'
_publ_contact_author_address
;
Instituto de Qu\'imica
Universidad Nacional Aut\'onoma de M\'exico
Circuito exterior, Ciudad Universitaria,
M\'exico, DF 04510, Mexico
;
_publ_contact_author_email     'rrm@uaem.mx'
_publ_contact_author_fax     '+52 5556162203'
_publ_contact_author_phone     '+52 5556224514'
_publ_section_title
;
1,3-Bis[(naphthalen-2-ylsulfanyl)methyl]benzene
;
loop_
    _publ_author_name
    _publ_author_footnote
    _publ_author_address
    'Padilla-Mata, Esteban' .
;
Instituto de Qu\'imica
Universidad Nacional Aut\'onoma de M\'exico
Circuito exterior, Ciudad Universitaria,
M\'exico, DF 04510, Mexico
;
    'German-Acacio, Juan M.' .
;
Ciencias B\'asicas e Ingenier\'ia, Recursos de la Tierra
Universidad Aut\'onoma Metropolitana
Av. Hidalgo Poniente
La Estaci\'on Lerma
Lerma de Villada
Estado de M\'exico
CP 52006
Mexico
;
    'Garc\'ia-Eleno, Marco A.' .
;
Instituto de Qu\'imica
Universidad Nacional Aut\'onoma de M\'exico
Circuito exterior, Ciudad Universitaria,
M\'exico, DF 04510, Mexico
;
    'Reyes-Mart\'inez, Reyna' .
;
Instituto de Qu\'imica
Universidad Nacional Aut\'onoma de M\'exico
Circuito exterior, Ciudad Universitaria,
M\'exico, DF 04510, Mexico
;
    'Morales-Morales, David' .
;
Instituto de Qu\'imica
Universidad Nacional Aut\'onoma de M\'exico
Circuito exterior, Ciudad Universitaria,
M\'exico, DF 04510, Mexico
;
