# Supplementary material for: 1,3-Bis[(naphthalen-2-ylsulfan­yl)meth­yl]benzene
Source: Acta Crystallogr Sect E Struct Rep Online. 2012 Apr 18;68(Pt 5):o1429. doi: 10.1107/S1600536812015280 (PMC3344549; doi:10.1107/S1600536812015280)
Supplement: Supplementary file 2 [file e-68-o1429-Isup2.hkl]

# 
# h,k,l, Fc-squared, Fo-squared, sigma(Fo-squared) and status flag 
# 
data_I
_shelx_title ' EPN03' 
_shelx_refln_list_code          4 
_shelx_F_calc_maximum      202.77 
_exptl_crystal_F_000       888.00 
_reflns_d_resolution_high  0.8295 
 
loop_ 
 _symmetry_equiv_pos_as_xyz 
 'x, y, z' 
 '-x+1/2, -y, z+1/2' 
 '-x, y+1/2, -z' 
 'x+1/2, -y+1/2, -z+1/2' 
 '-x, -y, -z' 
 'x-1/2, y, -z-1/2' 
 'x, -y-1/2, z' 
 '-x-1/2, y-1/2, z-1/2' 
 
_cell_length_a     8.6513 
_cell_length_b    41.2351 
_cell_length_c     6.0517 
_cell_angle_alpha  90.000 
_cell_angle_beta   90.000 
_cell_angle_gamma  90.000 
 
_shelx_F_squared_multiplier     1.000 
 
loop_ 
 _refln_index_h 
 _refln_index_k 
 _refln_index_l 
 _refln_F_squared_calc 
 _refln_F_squared_meas 
 _refln_F_squared_sigma 
 _refln_observed_status 
   4   0   0     4859.51     4985.14    116.44 o 
   6   0   0     5883.02     5962.65    158.79 o 
   8   0   0        2.68       16.73     21.87 o 
  10   0   0      155.65      223.77     58.11 o 
   2   1   0     2757.63     2661.04     49.21 o 
   4   1   0     2166.81     2172.63     54.70 o 
   6   1   0     1118.07     1164.18     50.83 o 
   8   1   0       18.65       28.19     17.92 o 
  10   1   0      105.87      127.93     37.53 o 
   2   2   0    41116.42    41809.97   1020.29 o 
   4   2   0     3037.68     2966.53     87.92 o 
   6   2   0      399.26      392.21     31.25 o 
   8   2   0      553.04      520.62     55.27 o 
  10   2   0       62.98       91.52     36.78 o 
   2   3   0     5301.81     5500.54     61.51 o 
   4   3   0      298.55      332.01     23.14 o 
   6   3   0      493.30      453.81     32.92 o 
   8   3   0        4.48        3.99     14.55 o 
  10   3   0       19.07       31.21     21.22 o 
   2   4   0     2977.16     2970.06    113.17 o 
   4   4   0      682.68      615.23     30.08 o 
   6   4   0        0.11        7.08     12.09 o 
   8   4   0      119.84      133.55     27.89 o 
  10   4   0        0.54       -5.00     18.82 o 
   2   5   0    13778.13    14066.20    320.05 o 
   4   5   0      151.57      139.66     16.51 o 
   6   5   0       29.31       46.08     17.28 o 
   8   5   0      104.56       97.36     25.97 o 
  10   5   0       34.34       43.04     23.99 o 
   0   6   0     5333.07     5446.70    231.27 o 
   2   6   0    21756.44    23957.38    137.85 o 
   4   6   0     2603.75     2437.52     57.89 o 
   6   6   0      206.72      186.75     22.52 o 
   8   6   0      665.84      652.84     45.63 o 
  10   6   0       74.18      137.24     50.50 o 
   2   7   0     6584.06     6586.66    161.79 o 
   4   7   0       15.96       40.24     11.71 o 
   6   7   0       93.20       96.50     27.45 o 
   8   7   0      148.37      164.77     28.13 o 
  10   7   0        0.10       20.26     29.06 o 
   0   8   0     9153.04     9905.50    396.23 o 
   2   8   0      585.49      479.85     19.47 o 
   4   8   0     1643.20     1585.59     47.09 o 
   6   8   0     1084.45     1086.02     64.44 o 
   8   8   0      542.48      564.13     42.55 o 
  10   8   0      147.81      154.40     50.61 o 
   2   9   0     1230.87     1261.75     30.94 o 
   4   9   0      321.79      319.41     22.91 o 
   6   9   0        1.34       12.60     11.94 o 
   8   9   0       52.28       80.78     23.93 o 
  10   9   0        1.07       12.87     29.91 o 
   0  10   0       51.42       56.56      7.56 o 
   2  10   0     3296.64     3349.23     72.10 o 
   4  10   0      598.16      594.51     29.80 o 
   6  10   0       86.13       88.08     21.60 o 
   8  10   0      105.65      102.57     27.16 o 
  10  10   0       25.99       31.20     33.67 o 
   2  11   0       18.15       18.64      7.11 o 
   4  11   0       35.81       45.60     16.89 o 
   6  11   0      141.85      127.21     22.11 o 
   8  11   0        1.20        4.68     15.43 o 
  10  11   0        2.19      -13.72     29.06 o 
   0  12   0      351.19      334.31     18.92 o 
   2  12   0      316.21      246.87     24.45 o 
   4  12   0      995.54      911.71     87.65 o 
   6  12   0       18.38       25.73     13.14 o 
   8  12   0       38.38       33.01     20.03 o 
  10  12   0       27.59       57.68     37.85 o 
   2  13   0      217.66      204.97     14.68 o 
   4  13   0      539.84      557.43     44.01 o 
   6  13   0       90.46      109.03     20.19 o 
   8  13   0       14.90       28.41     19.08 o 
  10  13   0       30.70       30.77     40.53 o 
   0  14   0     8863.34     9636.54    169.03 o 
   2  14   0     2422.13     2283.66    195.94 o 
   4  14   0     3976.34     3773.47    402.45 o 
   6  14   0      328.02      300.77     28.31 o 
   8  14   0      200.11      229.23     47.28 o 
  10  14   0       73.29       99.82     48.89 o 
   2  15   0      802.79      898.53     63.47 o 
   4  15   0        7.28       10.42      9.68 o 
   6  15   0       86.67       86.94     20.49 o 
   8  15   0       48.75       50.18     33.45 o 
   0  16   0     1392.30     1433.74     36.79 o 
   2  16   0     4412.43     4198.19    216.29 o 
   4  16   0     1613.48     1517.33     75.48 o 
   6  16   0     1043.02      976.44     57.20 o 
   2  17   0     3444.26     3740.07    158.51 o 
   4  17   0      945.10     1001.26     79.93 o 
   6  17   0      285.53      288.80     27.15 o 
   0  18   0     7426.42     8543.02    565.53 o 
   2  18   0      504.44      584.55     26.41 o 
   4  18   0       47.32       53.45     14.27 o 
   6  18   0      114.11      133.49     21.64 o 
   2  19   0     1322.70     1441.01     29.75 o 
   4  19   0     1100.41     1155.51     54.68 o 
   6  19   0      447.78      497.45     64.17 o 
   0  20   0     7617.56     8521.28     99.94 o 
   2  20   0     2553.60     2701.62     85.83 o 
   4  20   0     1084.48     1000.43     69.85 o 
   6  20   0     5534.85     5041.32    180.66 o 
   2  21   0       36.68       42.20     11.40 o 
   4  21   0      161.15      189.84     19.97 o 
   6  21   0       49.89      102.18     36.78 o 
   8  21   0        3.55       50.07     32.17 o 
   0  22   0    17963.79    21246.03    794.12 o 
   2  22   0     5288.94     5304.79    232.94 o 
   4  22   0     2219.68     2208.42    261.83 o 
   6  22   0      210.82      214.97     42.99 o 
   8  22   0      790.98      717.72     80.84 o 
   2  23   0      597.50      599.18     21.40 o 
   4  23   0       17.15       23.31     12.71 o 
   6  23   0      604.85      568.26     65.51 o 
   8  23   0      343.02      394.03     62.40 o 
   2  24   0     3424.16     3588.57     84.00 o 
   4  24   0      356.61      372.72     27.06 o 
   6  24   0      157.09      151.61     44.28 o 
   8  24   0       23.14       82.99     38.49 o 
   2  25   0      452.74      540.86     21.31 o 
   4  25   0      672.11      692.81     83.79 o 
   6  25   0      303.94      236.63     44.71 o 
   8  25   0       15.02       57.47     34.85 o 
   0  26   0      250.51      225.56     25.63 o 
   2  26   0     1535.79     1668.48     39.54 o 
   4  26   0     1119.37     1090.37     82.50 o 
   6  26   0       86.47       75.59     35.81 o 
   8  26   0       30.85       91.03     44.07 o 
   2  27   0      164.18      191.06     14.09 o 
   4  27   0      858.55      765.07     47.51 o 
   6  27   0      181.53      177.98     42.78 o 
   8  27   0       29.87       38.17     34.10 o 
   0  28   0     2994.77     3033.07     70.63 o 
   2  28   0     2100.44     2145.16     45.14 o 
   4  28   0      507.61      456.74     47.87 o 
   6  28   0      553.57      483.56     64.44 o 
   8  28   0       38.68      118.26     48.36 o 
   2  29   0      375.60      439.92     25.55 o 
   4  29   0        5.40        6.06     13.15 o 
   6  29   0        0.02        9.33     25.63 o 
   8  29   0        5.48       30.77     32.38 o 
   0  30   0     3269.41     3292.20    182.54 o 
   2  30   0     1046.31     1029.72     31.28 o 
   4  30   0      621.06      559.73     53.77 o 
   6  30   0      600.08      544.14     69.48 o 
   8  30   0      274.10      254.86     56.72 o 
   2  31   0      138.57      159.15     14.29 o 
   4  31   0       15.94       16.69     15.34 o 
   6  31   0       52.63       50.22     21.00 o 
   8  31   0       17.02       13.51     32.06 o 
   0  32   0     1433.00     1377.27    124.27 o 
   2  32   0      410.41      439.17     21.90 o 
   4  32   0      284.11      256.18     30.77 o 
   6  32   0       60.47       65.45     25.01 o 
   2  33   0        2.69       14.45     10.22 o 
   4  33   0      237.41      203.78     28.39 o 
   6  33   0      170.56      168.84     33.25 o 
   0  34   0      311.91      317.02     44.82 o 
   2  34   0      189.91      203.54     19.51 o 
   4  34   0      508.13      453.24     39.85 o 
   6  34   0       21.13       30.61     21.11 o 
   2  35   0       21.12       34.23     15.49 o 
   4  35   0      107.10      116.85     28.26 o 
   6  35   0        6.19       31.92     21.83 o 
   0  36   0      774.05      727.67     57.84 o 
   2  36   0      425.97      423.49     37.90 o 
   4  36   0      742.95      731.09     77.41 o 
   6  36   0      408.91      447.07     45.75 o 
   2  37   0       18.02       44.70     17.69 o 
   4  37   0      137.19      168.13     29.51 o 
   6  37   0        2.14       38.53     22.95 o 
   0  38   0        2.08       19.94     22.30 o 
   2  38   0       72.07       62.74     22.03 o 
   4  38   0      114.44      116.49     29.33 o 
   6  38   0      280.35      343.65     42.86 o 
   2  39   0        0.01        2.14     14.06 o 
   4  39   0        8.56       13.97     17.59 o 
   6  39   0      120.64      113.22     35.13 o 
   0  40   0     1325.04     1162.47     79.77 o 
   2  40   0        2.36       -3.46     13.60 o 
   4  40   0       50.91       78.65     27.34 o 
   6  40   0      443.54      429.18     47.29 o 
   2  41   0       46.89       49.78     20.42 o 
   4  41   0       13.44       14.47     17.14 o 
   0  42   0        0.14       13.30     20.80 o 
   2  42   0      618.50      589.92     65.62 o 
   4  42   0      243.97      293.61     35.82 o 
   2  43   0      108.11       79.45     34.20 o 
   4  43   0       27.03       50.09     23.33 o 
   2  44   0      123.69      159.86     44.71 o 
   4  44   0      349.75      385.36     41.11 o 
   2  45   0        1.56       28.95     26.27 o 
   4  45   0      117.98      191.17     56.18 o 
   2  46   0        3.69       22.84     26.70 o 
   2  47   0      227.65      278.88     49.75 o 
   2  48   0        0.66        9.76     24.98 o 
   1   0   1     2784.19     2819.92    131.83 o 
   2   0   1      700.01      733.44     45.19 o 
   3   0   1     3849.12     3587.02    127.86 o 
   4   0   1        2.44        6.63      8.34 o 
   5   0   1     2304.49     2229.85     63.11 o 
   6   0   1       16.32       10.24     12.40 o 
   7   0   1       63.34       82.93     23.24 o 
   8   0   1       60.62       69.86     23.63 o 
   9   0   1      126.10      153.68     32.37 o 
  10   0   1       17.09        5.58     21.11 o 
   0   1   1     6764.49     6701.12    226.38 o 
   1   1   1     9974.58    11040.50    141.34 o 
   2   1   1     1342.94     1417.04     49.51 o 
   3   1   1        3.41       13.70      5.61 o 
   4   1   1      466.43      506.71     19.74 o 
   5   1   1      310.33      285.69     17.18 o 
   6   1   1      281.15      293.66     22.65 o 
   7   1   1       14.11       24.11     11.76 o 
   8   1   1       14.41       21.76     12.19 o 
   9   1   1        0.52        5.74     12.24 o 
  10   1   1       12.98       20.76     17.80 o 
   1   2   1      123.32      173.59     20.29 o 
   2   2   1    13319.32    14424.13    387.85 o 
   3   2   1     1285.49     1206.82     31.89 o 
   4   2   1      150.70      147.94     11.96 o 
   5   2   1      237.04      195.76     14.73 o 
   6   2   1       58.14       77.21     13.40 o 
   7   2   1      215.45      230.65     23.04 o 
   8   2   1        4.71        1.67     10.23 o 
   9   2   1       24.84       31.80     14.47 o 
  10   2   1       20.21       21.88     17.16 o 
   0   3   1      874.51      779.09     43.66 o 
   1   3   1     8425.19     8882.76    178.19 o 
   2   3   1    14355.59    15604.13    291.10 o 
   3   3   1      121.82      125.26      9.76 o 
   4   3   1     1844.36     1749.22     35.38 o 
   5   3   1      154.79      163.90     16.17 o 
   6   3   1      123.03      124.00     15.90 o 
   7   3   1      163.56      159.13     21.27 o 
   8   3   1        6.55       11.35     11.14 o 
   9   3   1       42.31       43.69     15.73 o 
  10   3   1        1.24        4.14     15.46 o 
   1   4   1    25223.71    27719.67    423.20 o 
   2   4   1      217.30      219.40     12.19 o 
   3   4   1      620.96      558.25     17.93 o 
   4   4   1     1115.96     1162.06     35.97 o 
   5   4   1      954.58     1003.97     30.31 o 
   6   4   1       80.30       92.61     14.73 o 
   7   4   1       27.09       37.78     12.90 o 
   8   4   1       37.08       22.54     12.51 o 
   9   4   1        0.03       -3.67     11.62 o 
  10   4   1        0.01        1.83     15.64 o 
   0   5   1      699.27      608.04     32.04 o 
   1   5   1     6867.32     7184.31    151.63 o 
   2   5   1     1937.25     1785.50     57.56 o 
   3   5   1     1406.02     1416.69     34.85 o 
   4   5   1      172.38      175.12     15.58 o 
   5   5   1      542.08      600.21     23.74 o 
   6   5   1       10.15       14.93      9.61 o 
   7   5   1       12.05       18.94     10.77 o 
   8   5   1        6.87        4.56     10.63 o 
   9   5   1       19.08       22.33     16.09 o 
  10   5   1        8.11       21.11     16.52 o 
   1   6   1     8079.14     8756.19     82.69 o 
   2   6   1     2758.21     2908.61     45.27 o 
   3   6   1    10348.43    10882.02    225.28 o 
   4   6   1        0.30        0.27      5.92 o 
   5   6   1      431.22      372.05     19.28 o 
   6   6   1       10.42       11.85      8.84 o 
   7   6   1      808.41      784.41     32.63 o 
   8   6   1        9.44       13.16     13.55 o 
   9   6   1      182.94      193.19     26.50 o 
  10   6   1       91.78       86.14     24.42 o 
   0   7   1     8205.73     8330.13    124.87 o 
   1   7   1       82.55       81.04      6.68 o 
   2   7   1    13177.05    14069.75    397.31 o 
   3   7   1      148.59      149.75     10.82 o 
   4   7   1       51.20       51.60      9.69 o 
   5   7   1       80.06       92.84     12.30 o 
   6   7   1      159.54      161.68     15.54 o 
   7   7   1       35.55       49.72     13.35 o 
   8   7   1      107.55      140.65     22.09 o 
   9   7   1        2.23       -0.98     13.56 o 
  10   7   1        8.80       26.84     18.16 o 
   1   8   1     1632.17     1550.33     31.55 o 
   2   8   1     4721.42     5221.01     67.72 o 
   3   8   1     1290.44     1173.93     33.44 o 
   4   8   1     3568.01     3530.04     74.33 o 
   5   8   1     2637.09     2547.73     47.32 o 
   6   8   1       16.33       16.43      9.40 o 
   7   8   1      646.01      587.48     41.86 o 
   8   8   1       21.44       16.56     16.07 o 
   9   8   1      325.28      324.91     32.39 o 
  10   8   1       32.30       50.75     19.83 o 
   0   9   1     3314.86     3327.87    109.42 o 
   1   9   1     1437.85     1369.07     26.54 o 
   2   9   1        2.05       10.03      5.23 o 
   3   9   1      909.13      920.13     30.19 o 
   4   9   1     3139.70     3050.42     90.53 o 
   5   9   1       72.58       97.37     12.99 o 
   6   9   1      187.83      189.53     16.56 o 
   7   9   1       51.47       76.12     15.25 o 
   8   9   1       51.00       76.27     20.65 o 
   9   9   1       22.93       65.66     20.12 o 
  10   9   1      145.37      150.09     28.10 o 
   1  10   1        3.19        2.39      3.50 o 
   2  10   1      234.38      251.87     15.20 o 
   3  10   1       72.66       94.41     14.01 o 
   4  10   1     1051.61     1072.83     34.05 o 
   5  10   1      759.75      740.40     26.25 o 
   6  10   1       18.17       24.54     10.21 o 
   7  10   1      110.68      134.45     17.28 o 
   8  10   1       28.61       26.38     15.53 o 
   9  10   1       43.37       51.66     19.27 o 
  10  10   1       47.36       48.60     21.11 o 
   0  11   1      154.46      153.62     10.13 o 
   1  11   1      445.49      437.10     21.20 o 
   2  11   1      717.49      762.02     19.91 o 
   3  11   1        9.11        3.85      7.82 o 
   4  11   1      100.20       94.66     10.99 o 
   5  11   1        7.55       10.45      8.20 o 
   6  11   1        4.31        8.17      9.22 o 
   7  11   1       23.20       28.12     11.57 o 
   8  11   1        0.10       -2.32     12.52 o 
   9  11   1       33.31       39.69     23.61 o 
  10  11   1        0.09        2.37     21.58 o 
   1  12   1     2430.59     2364.25     59.30 o 
   2  12   1      242.71      253.59     12.30 o 
   3  12   1        5.30       14.80      8.11 o 
   4  12   1      173.23      164.95     19.19 o 
   5  12   1      584.64      614.27     24.14 o 
   6  12   1       44.03       30.96     11.37 o 
   7  12   1      541.97      492.11     32.68 o 
   8  12   1       43.71       57.43     19.45 o 
   9  12   1      153.55      174.89     32.94 o 
  10  12   1      163.48      145.38     39.60 o 
   0  13   1      479.29      493.40     36.35 o 
   1  13   1       29.57       36.20      6.41 o 
   2  13   1      851.28      857.57     33.80 o 
   3  13   1     2955.30     3236.09     51.14 o 
   4  13   1     1684.04     1784.89     56.68 o 
   5  13   1      107.69       99.38     23.42 o 
   6  13   1       36.23       45.87     12.29 o 
   7  13   1       20.69       28.54     14.45 o 
   8  13   1      196.97      183.46     24.95 o 
   9  13   1       47.34       58.17     23.31 o 
   1  14   1     1727.37     1616.36     30.22 o 
   2  14   1       23.59       27.00      6.75 o 
   3  14   1     5460.12     5579.26    221.07 o 
   4  14   1      422.00      433.54     24.36 o 
   5  14   1     1657.79     1602.27     37.08 o 
   6  14   1      171.90      175.33     20.88 o 
   7  14   1     1544.93     1515.74     55.91 o 
   8  14   1        4.82       25.02     14.27 o 
   9  14   1      812.47      789.86     98.21 o 
   0  15   1     2216.17     2160.45     76.52 o 
   1  15   1      989.45     1070.30     23.55 o 
   2  15   1     2745.94     2976.53     98.37 o 
   3  15   1      989.46     1035.58     33.30 o 
   4  15   1      563.42      601.73     37.80 o 
   5  15   1       86.38       95.50     14.42 o 
   6  15   1      138.60      136.46     19.41 o 
   7  15   1       19.50       48.12     16.61 o 
   8  15   1       18.83       14.13     15.27 o 
   9  15   1        2.94       19.50     24.98 o 
   1  16   1     6149.52     6336.60    220.67 o 
   2  16   1     1630.29     1817.47     42.08 o 
   3  16   1     1017.07      989.61     38.74 o 
   4  16   1      320.08      331.19     21.76 o 
   5  16   1     1447.34     1452.15     61.11 o 
   6  16   1        5.68        2.27     10.92 o 
   7  16   1     1765.62     1739.06     82.70 o 
   8  16   1        8.96       16.03     15.56 o 
   9  16   1      151.44      156.25     37.43 o 
   0  17   1     2413.04     2337.90     77.28 o 
   1  17   1      190.50      204.06     14.40 o 
   2  17   1       21.91       34.57      8.25 o 
   3  17   1       36.03       37.81      9.65 o 
   4  17   1        0.02       -0.65      7.23 o 
   5  17   1       33.11       52.28     16.49 o 
   6  17   1      101.31       99.67     18.02 o 
   7  17   1       94.59      128.68     22.52 o 
   8  17   1      186.34      189.69     25.87 o 
   9  17   1       44.21       50.58     25.82 o 
   1  18   1      913.32     1077.09     34.07 o 
   2  18   1       42.19       56.20      9.14 o 
   3  18   1       38.16       45.63     10.01 o 
   4  18   1      196.91      214.82     16.42 o 
   5  18   1       73.83      103.78     16.30 o 
   6  18   1      218.05      218.71     22.20 o 
   7  18   1      122.79      147.88     22.54 o 
   8  18   1       32.93       56.37     18.76 o 
   9  18   1       11.12       34.09     24.34 o 
   0  19   1      272.67      303.20     17.39 o 
   1  19   1      411.20      450.62     17.18 o 
   2  19   1        4.14       10.20      5.77 o 
   3  19   1      278.75      343.99     18.86 o 
   4  19   1      311.46      291.47     18.77 o 
   5  19   1      233.04      220.47     20.55 o 
   6  19   1      185.80      172.27     24.14 o 
   7  19   1        1.25       20.07     13.52 o 
   8  19   1       16.58       18.77     20.88 o 
   9  19   1       38.70       58.94     29.71 o 
   1  20   1     1226.85     1113.55     28.75 o 
   2  20   1        3.23        6.72      5.59 o 
   3  20   1      913.65      835.11     25.54 o 
   4  20   1        0.59        0.61      6.61 o 
   5  20   1      477.51      506.53     38.57 o 
   6  20   1      255.34      227.73     26.48 o 
   7  20   1      464.02      425.28     31.63 o 
   8  20   1       17.72       23.42     20.78 o 
   9  20   1        0.08       29.25     23.00 o 
   0  21   1     1396.61     1389.63     77.00 o 
   1  21   1     1387.02     1436.17     59.19 o 
   2  21   1       25.64       25.76      7.39 o 
   3  21   1       40.14       47.77      9.19 o 
   4  21   1      233.94      241.91     18.18 o 
   5  21   1      102.41      114.11     14.59 o 
   6  21   1      241.19      276.10     29.27 o 
   7  21   1       17.11       29.79     15.12 o 
   8  21   1       19.84       44.02     21.37 o 
   9  21   1        2.42       32.43     23.47 o 
   1  22   1     2659.14     2472.79     91.65 o 
   2  22   1      180.99      207.14     13.36 o 
   3  22   1      909.51      859.44     26.61 o 
   4  22   1       63.00       81.31     14.76 o 
   5  22   1     1495.74     1391.09     61.58 o 
   6  22   1        0.01       11.30     18.28 o 
   7  22   1        7.08       23.95     16.46 o 
   8  22   1        8.00       37.27     23.19 o 
   9  22   1      115.14      152.47     38.60 o 
   0  23   1       85.37       71.28     12.30 o 
   1  23   1      107.62      111.99      7.99 o 
   2  23   1      511.22      487.71     23.59 o 
   3  23   1      169.38      181.57     13.64 o 
   4  23   1      651.55      601.64     33.72 o 
   5  23   1      334.83      326.81     22.22 o 
   6  23   1      113.29      145.61     24.76 o 
   7  23   1      154.46      152.42     34.05 o 
   8  23   1      160.25      147.97     36.36 o 
   9  23   1        0.28       20.07     23.97 o 
   1  24   1      121.77      113.98      8.27 o 
   2  24   1      264.58      254.64     14.90 o 
   3  24   1      756.57      741.39     25.57 o 
   4  24   1       12.01       22.26      9.65 o 
   5  24   1        4.24       15.87      9.28 o 
   6  24   1        1.40        2.83     10.25 o 
   7  24   1        0.18       12.20     17.52 o 
   8  24   1        3.54       -1.73     18.75 o 
   9  24   1       12.15       23.88     24.56 o 
   0  25   1      593.19      548.54     20.12 o 
   1  25   1      119.94      133.14      8.93 o 
   2  25   1      210.91      220.19     14.37 o 
   3  25   1       42.26       43.42     10.16 o 
   4  25   1      161.64      174.79     16.81 o 
   5  25   1       27.43       28.15     11.30 o 
   6  25   1        3.16        0.97     10.52 o 
   7  25   1       21.93       39.48     16.32 o 
   8  25   1       18.79       34.76     25.02 o 
   1  26   1      629.22      599.06     18.96 o 
   2  26   1      179.09      195.89     12.18 o 
   3  26   1      353.31      321.83     18.21 o 
   4  26   1      973.48      944.07     39.96 o 
   5  26   1       54.09       71.46     15.46 o 
   6  26   1        0.56        9.10     13.49 o 
   7  26   1        0.55       22.19     24.45 o 
   8  26   1        0.00       11.43     15.84 o 
   0  27   1       42.82       78.72     11.15 o 
   1  27   1        0.16       11.15      5.24 o 
   2  27   1      234.46      223.97     13.36 o 
   3  27   1       67.54       94.05     13.34 o 
   4  27   1      734.16      731.38     31.98 o 
   5  27   1       42.84       49.04     12.82 o 
   6  27   1       45.93       51.34     17.81 o 
   7  27   1        7.21        7.41     16.67 o 
   8  27   1       56.49       68.61     23.03 o 
   1  28   1      786.48      733.04     26.66 o 
   2  28   1      104.62      123.87     10.85 o 
   3  28   1     2024.26     2010.39     70.23 o 
   4  28   1      407.76      394.28     24.26 o 
   5  28   1       36.27       62.55     14.85 o 
   6  28   1        0.45       -3.85     11.99 o 
   7  28   1      131.98      171.73     36.31 o 
   8  28   1        5.06       46.96     20.06 o 
   0  29   1     1106.32     1074.82     58.20 o 
   1  29   1       16.78       33.85      6.94 o 
   2  29   1     2342.93     2321.26     55.59 o 
   3  29   1       92.65      117.58     14.05 o 
   4  29   1      161.34      173.79     18.63 o 
   5  29   1       57.85       69.30     15.54 o 
   6  29   1      105.81      127.04     25.74 o 
   7  29   1        8.21        3.75     17.84 o 
   8  29   1       30.92       28.51     19.47 o 
   1  30   1      323.94      302.28     14.22 o 
   2  30   1       11.76       31.79      8.48 o 
   3  30   1       93.27      107.48     12.54 o 
   4  30   1      184.79      194.71     18.42 o 
   5  30   1      601.50      560.15     37.93 o 
   6  30   1       14.55       28.94     16.05 o 
   7  30   1      110.87      131.36     34.58 o 
   8  30   1        1.07        8.36     18.25 o 
   0  31   1      153.83      183.15     18.30 o 
   1  31   1       54.36       66.81      9.28 o 
   2  31   1      160.59      167.36     12.92 o 
   3  31   1      131.30      147.98     12.96 o 
   4  31   1      234.88      246.88     20.64 o 
   5  31   1       27.65       19.99     14.60 o 
   6  31   1        1.42       10.29     15.28 o 
   7  31   1        1.43        7.97     19.61 o 
   8  31   1        0.99       12.62     19.42 o 
   1  32   1      480.16      467.95     17.36 o 
   2  32   1      803.09      776.00     25.41 o 
   3  32   1       38.49       53.13     10.61 o 
   4  32   1      670.00      620.15     31.42 o 
   5  32   1        3.47        7.85     13.04 o 
   6  32   1       21.61       26.52     16.85 o 
   7  32   1       13.68       17.72     22.32 o 
   0  33   1       41.91       49.56     13.40 o 
   2  33   1      138.51      149.27     12.98 o 
   3  33   1       20.76       28.06      9.25 o 
   4  33   1       28.34       45.18     13.99 o 
   5  33   1       51.72       56.81     19.07 o 
   6  33   1        3.70        9.34     14.27 o 
   7  33   1        3.14       10.70     22.39 o 
   1  34   1     1433.88     1391.37     37.41 o 
   2  34   1       61.50       57.33     11.22 o 
   3  34   1      652.34      651.28     24.81 o 
   4  34   1      347.43      322.32     24.74 o 
   5  34   1       83.29       95.35     23.37 o 
   6  34   1        4.67        8.63     16.19 o 
   7  34   1      133.09      138.92     38.99 o 
   0  35   1      151.92      134.05     18.65 o 
   2  35   1      140.89      137.50     13.30 o 
   3  35   1       40.87       64.67     12.32 o 
   4  35   1       62.69       93.88     16.46 o 
   5  35   1       31.08       48.69     15.27 o 
   6  35   1      137.66      154.51     29.97 o 
   7  35   1        0.48       26.67     24.28 o 
   1  36   1     1615.47     1497.36     45.61 o 
   2  36   1      202.66      197.14     16.82 o 
   3  36   1      398.48      435.08     21.43 o 
   4  36   1      145.23      139.58     20.56 o 
   5  36   1     1056.50     1017.53     45.14 o 
   6  36   1       25.10       20.72     17.67 o 
   7  36   1      220.05      264.28     40.82 o 
   0  37   1       48.23       71.37     16.15 o 
   2  37   1        1.15        8.80      9.43 o 
   3  37   1       17.93       33.58     11.78 o 
   4  37   1       36.26       47.52     15.63 o 
   5  37   1        5.07       16.99     13.22 o 
   6  37   1      152.08      181.96     25.91 o 
   1  38   1      409.72      421.28     24.69 o 
   2  38   1       58.25       46.62     17.91 o 
   3  38   1      138.83      169.19     18.66 o 
   4  38   1      104.11      111.24     19.91 o 
   5  38   1       93.44      122.35     21.94 o 
   6  38   1       26.93       31.20     15.86 o 
   0  39   1        3.36       -5.13     11.56 o 
   1  39   1       60.30       73.37     14.18 o 
   2  39   1      102.31      116.26     18.50 o 
   3  39   1        3.67       10.94     12.14 o 
   4  39   1       54.65       64.42     16.79 o 
   5  39   1        0.23       20.74     14.01 o 
   6  39   1       60.52       62.63     19.49 o 
   1  40   1       23.27       29.63     11.24 o 
   2  40   1       46.39       45.95     14.87 o 
   3  40   1        6.75       17.84     14.45 o 
   4  40   1       12.99       27.16     13.69 o 
   5  40   1       53.29       73.79     19.32 o 
   6  40   1       81.19       99.53     32.90 o 
   0  41   1       54.52       49.37     18.99 o 
   1  41   1       13.26       19.64     11.91 o 
   2  41   1       32.82       37.05     15.54 o 
   3  41   1        7.58       26.38     14.50 o 
   4  41   1       30.36       36.63     18.94 o 
   5  41   1      150.82      159.89     25.72 o 
   1  42   1      197.12      225.48     24.04 o 
   2  42   1       22.41       35.68     15.84 o 
   3  42   1      360.90      358.59     43.12 o 
   4  42   1       16.23       21.98     20.29 o 
   5  42   1       71.65      107.69     25.15 o 
   0  43   1       82.88       60.04     30.02 o 
   1  43   1       70.52       76.29     19.31 o 
   2  43   1      200.54      196.13     25.36 o 
   3  43   1        0.18       17.85     14.99 o 
   4  43   1       77.19       80.01     22.83 o 
   5  43   1        1.45       18.31     17.83 o 
   1  44   1      214.07      264.80     32.50 o 
   2  44   1        9.56       25.40     15.81 o 
   3  44   1      250.09      281.77     29.50 o 
   4  44   1        3.13       26.60     17.49 o 
   0  45   1       55.52       79.02     33.67 o 
   1  45   1       71.23       91.14     38.06 o 
   2  45   1       35.73       69.39     25.37 o 
   3  45   1       12.24       21.82     15.83 o 
   4  45   1       60.32       91.36     23.97 o 
   1  46   1       93.35      114.40     43.42 o 
   2  46   1        0.75        3.11     26.91 o 
   3  46   1        7.95       23.31     16.85 o 
   0  47   1        1.19        0.32     24.87 o 
   1  47   1        6.82        1.72     25.73 o 
   2  47   1        1.86       -2.14     23.37 o 
   3  47   1       23.58       49.98     21.76 o 
   1  48   1       19.30       29.91     28.95 o 
   2  48   1       26.04       38.81     32.27 o 
   0   0   2      259.02      242.48     16.40 o 
   1   0   2     1977.45     2254.24     41.66 o 
   2   0   2     1996.77     1992.93     69.64 o 
   3   0   2      725.25      699.89     25.99 o 
   4   0   2     1037.21      905.87     39.10 o 
   5   0   2      255.78      258.13     25.79 o 
   6   0   2      394.53      404.67     32.18 o 
   7   0   2      189.33      181.57     27.61 o 
   8   0   2      388.51      373.87     55.32 o 
   9   0   2       11.82       12.44     24.55 o 
  10   0   2       90.07      138.31     52.64 o 
   1   1   2       67.96       68.92      5.59 o 
   2   1   2      374.85      339.87     12.10 o 
   3   1   2      295.85      343.94     13.66 o 
   4   1   2       41.92       43.72      8.45 o 
   5   1   2      635.59      619.24     25.17 o 
   6   1   2        2.10        5.94      8.12 o 
   7   1   2      249.55      244.97     20.30 o 
   8   1   2       32.46       50.17     18.05 o 
   9   1   2      130.60      171.71     36.57 o 
  10   1   2       30.76       44.26     25.74 o 
   0   2   2     6251.81     6671.85    251.22 o 
   1   2   2      900.49      891.75     15.31 o 
   2   2   2     2431.05     2509.77     42.99 o 
   3   2   2     1087.58     1119.44     25.43 o 
   4   2   2      190.48      161.55     11.60 o 
   5   2   2        2.61       12.89      7.73 o 
   6   2   2      265.26      269.51     19.26 o 
   7   2   2        6.46       25.09     11.15 o 
   8   2   2      243.20      220.78     21.45 o 
   9   2   2        7.19       12.11     15.48 o 
  10   2   2       23.96       29.87     26.26 o 
   1   3   2      126.82      120.03      6.94 o 
   2   3   2      914.10      944.89     19.34 o 
   3   3   2      779.87      811.84     19.55 o 
   4   3   2      196.30      218.97     13.15 o 
   5   3   2       34.85       35.96     10.16 o 
   6   3   2       52.26       69.45     12.89 o 
   7   3   2      279.08      273.93     25.27 o 
   8   3   2        1.68       18.11     14.35 o 
   9   3   2        2.65        1.25     14.77 o 
  10   3   2        0.69       15.64     23.42 o 
   0   4   2     1877.63     1833.65     61.78 o 
   1   4   2     4295.78     4571.86     57.21 o 
   2   4   2        0.42        2.56      3.56 o 
   3   4   2      222.07      211.28     10.71 o 
   4   4   2        0.01        6.53      5.34 o 
   5   4   2        8.47       12.88      7.57 o 
   6   4   2      243.08      229.37     17.94 o 
   7   4   2        3.87       16.77     12.55 o 
   8   4   2        1.72       14.23     13.29 o 
   9   4   2       71.70       67.43     26.38 o 
   1   5   2     3474.12     3483.12     75.10 o 
   2   5   2       73.69       82.82      6.82 o 
   3   5   2       59.71       61.17      7.41 o 
   4   5   2      406.97      385.43     19.35 o 
   5   5   2      530.31      535.01     23.48 o 
   6   5   2       33.60       34.57     11.14 o 
   7   5   2      178.99      180.92     17.87 o 
   8   5   2       57.15       93.46     20.98 o 
   9   5   2        1.43       10.47     18.86 o 
   0   6   2     9083.42     9435.23    299.69 o 
   1   6   2      148.19      127.58      6.96 o 
   2   6   2     1518.45     1461.26     21.75 o 
   3   6   2       83.84      117.14      9.29 o 
   4   6   2      515.55      451.96     17.98 o 
   5   6   2      422.43      408.60     23.53 o 
   6   6   2      189.13      180.42     20.28 o 
   7   6   2       17.36       31.59     12.02 o 
   8   6   2       11.57        8.42     13.27 o 
   9   6   2        8.52       20.11     20.09 o 
   1   7   2     1718.97     1791.59     45.99 o 
   2   7   2      183.15      207.04     10.35 o 
   3   7   2    10099.85    10432.22    110.07 o 
   4   7   2      921.23      878.58     24.33 o 
   5   7   2      586.36      578.42     24.38 o 
   6   7   2       51.10       84.38     17.93 o 
   7   7   2      948.00      845.16     73.53 o 
   8   7   2       54.75       69.26     19.89 o 
   9   7   2       82.33      128.46     26.09 o 
   0   8   2      597.72      473.12     36.54 o 
   1   8   2     1086.84     1166.98     27.98 o 
   2   8   2     2937.27     2980.00     50.24 o 
   3   8   2        0.65       11.18     10.78 o 
   4   8   2     1709.23     1492.20     52.16 o 
   5   8   2       16.23       21.57      9.34 o 
   6   8   2      740.91      780.58     30.58 o 
   7   8   2       41.86       54.44     17.27 o 
   8   8   2      283.30      285.27     28.17 o 
   9   8   2       10.31       23.77     17.67 o 
   1   9   2      706.08      644.73     15.61 o 
   2   9   2       16.44       15.42      4.81 o 
   3   9   2     3310.32     3341.27     45.24 o 
   4   9   2     3592.97     3689.11     64.38 o 
   5   9   2      634.95      637.41     28.60 o 
   6   9   2      112.01      118.06     21.33 o 
   7   9   2      191.01      181.20     22.13 o 
   8   9   2       41.29       65.45     19.78 o 
   9   9   2      511.28      485.77     38.55 o 
   0  10   2      231.72      208.78     14.10 o 
   1  10   2      438.31      445.18     16.44 o 
   2  10   2      503.10      542.75     19.27 o 
   3  10   2     2086.16     2146.32     36.65 o 
   4  10   2      120.88      151.70     14.26 o 
   5  10   2      302.16      286.76     16.50 o 
   6  10   2      472.39      440.28     30.40 o 
   7  10   2        6.31       13.39     13.69 o 
   8  10   2      257.25      262.38     27.54 o 
   9  10   2       14.45       52.20     19.32 o 
   1  11   2       62.12       84.76      9.89 o 
   2  11   2     2638.47     2921.66     82.53 o 
   3  11   2     1942.92     2111.29     58.55 o 
   4  11   2      297.21      288.43     18.65 o 
   5  11   2        3.29       14.67     10.18 o 
   6  11   2      130.22      124.00     19.14 o 
   7  11   2        1.46       13.66     13.40 o 
   8  11   2       22.47       45.09     17.91 o 
   9  11   2       84.33      107.55     28.07 o 
   0  12   2      297.03      271.47     15.97 o 
   1  12   2      246.90      281.14     16.04 o 
   2  12   2      229.56      179.24     12.63 o 
   3  12   2      714.61      773.83     27.69 o 
   4  12   2      436.87      388.15     21.59 o 
   5  12   2      588.95      624.11     29.03 o 
   6  12   2      246.45      186.47     18.73 o 
   7  12   2      284.07      223.48     25.05 o 
   8  12   2      192.07      208.71     25.65 o 
   9  12   2        0.00       14.35     18.14 o 
   1  13   2     2425.91     2437.74     62.49 o 
   2  13   2      526.67      507.28     19.47 o 
   3  13   2     1398.47     1352.95     42.56 o 
   4  13   2      426.20      412.48     22.74 o 
   5  13   2     3139.29     2992.80     74.50 o 
   6  13   2       46.62       53.82     13.67 o 
   7  13   2      177.59      184.03     24.62 o 
   8  13   2       14.22       25.39     16.10 o 
   9  13   2      611.07      550.63     44.87 o 
   1  14   2       19.28       26.00      6.79 o 
   2  14   2       13.41       40.53      8.47 o 
   3  14   2       46.68       71.52     11.08 o 
   4  14   2     1473.83     1398.43     40.43 o 
   5  14   2     1184.36     1072.48     41.15 o 
   6  14   2     1024.46      931.62     38.08 o 
   7  14   2       67.16       67.82     16.91 o 
   8  14   2       76.52       91.41     23.52 o 
   9  14   2        8.10       19.43     17.81 o 
   1  15   2      381.26      340.38     15.85 o 
   2  15   2       58.03       87.98     11.30 o 
   3  15   2     1139.47     1042.97     39.33 o 
   4  15   2        9.81       18.52      8.81 o 
   5  15   2     1674.15     1677.90     47.75 o 
   6  15   2      313.24      278.71     22.07 o 
   7  15   2      994.00      821.44     38.49 o 
   8  15   2        2.34        1.08     11.94 o 
   9  15   2       23.82       38.70     17.10 o 
   0  16   2     1112.62     1239.12     52.79 o 
   1  16   2      206.83      235.36     13.39 o 
   2  16   2     1325.34     1316.09     31.55 o 
   3  16   2       14.95        7.12      5.93 o 
   4  16   2      134.49      127.47     15.35 o 
   5  16   2     1110.63     1088.65     39.23 o 
   6  16   2       40.53       37.35     12.58 o 
   7  16   2       43.44       30.83     17.89 o 
   8  16   2       35.62       36.41     14.70 o 
   9  16   2        0.01       12.20     14.16 o 
   1  17   2       41.12       40.07      8.14 o 
   2  17   2      530.06      556.90     21.15 o 
   3  17   2       92.17       87.40     12.37 o 
   4  17   2        0.48       -3.53      7.39 o 
   5  17   2      398.84      362.10     23.69 o 
   6  17   2       63.74       73.37     16.13 o 
   7  17   2      131.48      125.66     20.63 o 
   8  17   2        1.52       -3.79     15.30 o 
   9  17   2       96.44       92.02     21.84 o 
   0  18   2       33.15       43.18     10.05 o 
   1  18   2       94.89      106.69     10.08 o 
   2  18   2      332.26      347.78     18.93 o 
   3  18   2      166.25      174.87     13.49 o 
   4  18   2        5.94       13.19      9.24 o 
   5  18   2        2.90       12.00      9.41 o 
   6  18   2       63.97       76.56     16.11 o 
   7  18   2      152.07      139.91     21.10 o 
   8  18   2       89.92       97.09     20.96 o 
   9  18   2       10.51       18.79     15.42 o 
   1  19   2      549.86      498.59     19.79 o 
   2  19   2      120.95      118.43     11.08 o 
   3  19   2       43.05       49.09     10.37 o 
   4  19   2       42.11       55.61     13.57 o 
   5  19   2      127.42      123.57     18.66 o 
   6  19   2       35.56       51.59     14.44 o 
   7  19   2      122.99      145.68     22.53 o 
   8  19   2       22.56       16.37     13.39 o 
   9  19   2       35.46       14.59     15.78 o 
   0  20   2     2495.66     2148.18    210.45 o 
   1  20   2        0.00        6.08      5.60 o 
   2  20   2      780.79      701.48     27.83 o 
   3  20   2      103.14      125.39     12.67 o 
   4  20   2      151.92      134.57     15.70 o 
   5  20   2       34.08       44.65     13.03 o 
   6  20   2      113.13      139.89     19.63 o 
   7  20   2        1.51       12.92     11.60 o 
   8  20   2      161.87      179.71     23.85 o 
   9  20   2       72.73       65.90     24.72 o 
   1  21   2      740.35      674.56     26.35 o 
   2  21   2        1.67        2.20      5.70 o 
   3  21   2      526.20      509.62     22.58 o 
   4  21   2       21.42       46.62     12.95 o 
   5  21   2      113.08      133.64     17.35 o 
   6  21   2        0.15       11.73     10.87 o 
   7  21   2       57.91       80.20     18.65 o 
   8  21   2       10.85       20.52     13.35 o 
   9  21   2       34.73       16.99     23.75 o 
   0  22   2     1049.84     1012.91     34.30 o 
   1  22   2       88.91       95.28     11.31 o 
   2  22   2      942.69      874.31     29.10 o 
   3  22   2       14.74       14.51      7.65 o 
   4  22   2      573.53      502.83     27.21 o 
   5  22   2        4.26        8.93      9.61 o 
   6  22   2      296.57      293.85     24.06 o 
   7  22   2        0.31        4.00     10.88 o 
   8  22   2       68.51      105.50     21.84 o 
   1  23   2      926.58      881.49     27.57 o 
   2  23   2        7.98        2.68      6.54 o 
   3  23   2      517.21      489.00     22.68 o 
   4  23   2       13.79       16.01      9.70 o 
   5  23   2      244.49      246.70     21.16 o 
   6  23   2        7.72       17.33     12.03 o 
   7  23   2      166.77      176.90     20.58 o 
   8  23   2        0.02        5.71     13.46 o 
   0  24   2     1737.48     1616.68     44.35 o 
   1  24   2        1.75        5.37      6.77 o 
   2  24   2      144.51      140.46     14.26 o 
   3  24   2       75.72       85.19     13.63 o 
   4  24   2       62.06       74.51     15.35 o 
   5  24   2       90.52      117.21     18.79 o 
   6  24   2      157.39      183.83     20.94 o 
   7  24   2        8.83       14.18     13.72 o 
   8  24   2       21.10       38.08     20.01 o 
   1  25   2        3.18        8.96      7.05 o 
   2  25   2       16.21       13.21      8.29 o 
   3  25   2      194.71      193.20     15.87 o 
   4  25   2       40.90       42.90     12.89 o 
   5  25   2       13.21       14.05     11.16 o 
   6  25   2       42.17       37.77     15.12 o 
   7  25   2       41.57       45.77     15.92 o 
   8  25   2        8.88       34.32     19.78 o 
   0  26   2      350.11      320.13     27.64 o 
   1  26   2      140.50      151.75     15.57 o 
   2  26   2        2.84        5.60      7.92 o 
   3  26   2       48.57       72.26     13.80 o 
   4  26   2       29.63       32.24     11.71 o 
   5  26   2        0.01        2.24      9.69 o 
   6  26   2       54.65       79.07     18.04 o 
   7  26   2        5.83        5.18     12.72 o 
   8  26   2       10.31       25.70     18.25 o 
   1  27   2     1227.97     1117.89     30.52 o 
   2  27   2       36.81       42.19     11.73 o 
   3  27   2       75.15       77.83     14.07 o 
   4  27   2       80.97      104.03     18.16 o 
   5  27   2      293.33      287.46     23.19 o 
   6  27   2        5.91       23.34     12.93 o 
   7  27   2       44.89       74.69     19.74 o 
   8  27   2       11.02       35.21     21.28 o 
   0  28   2     1860.06     1603.10     64.79 o 
   1  28   2      295.22      307.68     17.21 o 
   2  28   2     1282.76     1281.71     44.68 o 
   3  28   2       66.57       64.57     12.90 o 
   4  28   2      251.41      241.12     21.09 o 
   5  28   2       13.99       25.86     11.77 o 
   6  28   2       97.42      129.42     21.75 o 
   7  28   2       35.74       41.52     20.39 o 
   8  28   2       48.66       65.08     23.54 o 
   1  29   2      293.80      282.75     21.14 o 
   2  29   2      475.73      538.12     28.46 o 
   3  29   2     2074.04     2043.11     54.68 o 
   4  29   2        8.07       22.10     11.00 o 
   5  29   2       41.78       72.44     16.78 o 
   6  29   2       34.67       49.20     16.40 o 
   7  29   2      184.67      227.28     30.01 o 
   0  30   2      362.91      307.34     30.70 o 
   1  30   2      243.08      244.77     20.34 o 
   2  30   2      812.11      851.82     35.55 o 
   3  30   2        0.50        9.47      9.92 o 
   4  30   2      185.10      168.12     19.02 o 
   5  30   2        1.11       12.48     11.03 o 
   6  30   2       82.26      108.69     21.02 o 
   7  30   2        8.06       16.76     18.83 o 
   1  31   2       90.79      106.43     17.52 o 
   2  31   2      642.87      666.73     32.14 o 
   3  31   2      399.24      354.18     24.24 o 
   4  31   2        3.64        3.37      9.65 o 
   5  31   2      232.37      230.09     21.88 o 
   6  31   2        4.92       19.38     15.98 o 
   7  31   2       41.97       54.02     23.73 o 
   0  32   2        9.92        4.55     12.73 o 
   1  32   2      160.14      156.79     17.11 o 
   2  32   2      427.65      452.38     27.51 o 
   3  32   2      564.33      558.35     38.50 o 
   4  32   2        0.53       10.70     10.76 o 
   5  32   2       35.49       52.76     15.65 o 
   6  32   2      123.76      116.23     26.20 o 
   7  32   2       10.84       20.78     19.44 o 
   1  33   2      551.64      519.07     37.15 o 
   2  33   2      248.69      282.49     22.39 o 
   3  33   2     1104.03     1049.62     44.01 o 
   4  33   2      209.65      212.15     21.09 o 
   5  33   2       12.81       17.98     12.86 o 
   6  33   2        3.48        9.57     15.31 o 
   7  33   2        3.88       28.79     21.03 o 
   0  34   2     1138.04     1037.83     56.93 o 
   1  34   2      281.49      306.64     23.01 o 
   2  34   2        5.74        5.89      9.89 o 
   3  34   2        5.85       23.65     11.26 o 
   4  34   2      110.68      122.71     20.26 o 
   5  34   2       36.66       64.70     17.06 o 
   6  34   2       60.30       59.29     20.29 o 
   7  34   2        0.18        0.85     19.03 o 
   1  35   2     1288.24     1159.21     42.73 o 
   2  35   2       61.56       67.51     15.99 o 
   3  35   2       88.17      151.63     21.66 o 
   4  35   2        0.69       14.07     12.33 o 
   5  35   2      730.27      571.83     41.46 o 
   6  35   2        6.70       17.35     16.34 o 
   0  36   2      335.25      279.74     31.54 o 
   1  36   2      390.65      362.93     25.39 o 
   2  36   2      110.22      142.14     19.21 o 
   3  36   2        1.44        6.64     10.98 o 
   4  36   2      257.22      279.58     24.77 o 
   5  36   2      186.83      200.50     29.32 o 
   6  36   2       21.43       24.89     17.78 o 
   1  37   2      121.05      143.02     18.91 o 
   2  37   2       35.21       44.42     14.70 o 
   3  37   2      762.16      673.24     34.90 o 
   4  37   2      198.66      170.61     22.28 o 
   5  37   2       46.76       53.57     19.31 o 
   6  37   2       18.38       16.97     19.40 o 
   0  38   2       10.21       25.80     16.71 o 
   1  38   2      138.27      154.38     18.55 o 
   2  38   2        9.10       31.98     13.79 o 
   3  38   2       30.08       48.27     15.03 o 
   4  38   2        4.70       12.11     12.82 o 
   5  38   2        0.11       -1.63     14.73 o 
   6  38   2       27.83       40.63     21.37 o 
   1  39   2       26.36       55.53     15.28 o 
   2  39   2        0.48       10.16     10.66 o 
   3  39   2      156.69      165.27     22.41 o 
   4  39   2      108.42      111.96     24.99 o 
   5  39   2        3.95       52.15     21.29 o 
   0  40   2       59.22       73.90     22.93 o 
   1  40   2       51.59       60.61     15.31 o 
   2  40   2       14.88       25.15     13.40 o 
   3  40   2        1.99       24.14     12.33 o 
   4  40   2        7.53       26.39     16.73 o 
   5  40   2       19.79       36.70     20.40 o 
   1  41   2       87.82      108.07     19.29 o 
   2  41   2       80.00       95.64     19.19 o 
   3  41   2       11.90       20.78     12.19 o 
   4  41   2        0.05       13.93     20.75 o 
   5  41   2        0.78       18.52     19.02 o 
   0  42   2      354.93      290.65     34.34 o 
   1  42   2       42.21       57.44     15.47 o 
   2  42   2       56.09       85.72     18.71 o 
   3  42   2        1.50       13.86     18.17 o 
   4  42   2       40.43       76.21     30.70 o 
   1  43   2      276.62      274.70     26.51 o 
   2  43   2       19.05       34.02     14.30 o 
   3  43   2      207.20      225.29     34.61 o 
   4  43   2        0.76       29.16     18.70 o 
   0  44   2       68.02       97.90     28.51 o 
   1  44   2        9.34       32.41     13.96 o 
   2  44   2      155.27      153.45     25.86 o 
   3  44   2        2.83       15.79     21.64 o 
   1  45   2      149.49      167.00     26.80 o 
   2  45   2        9.79       15.42     14.72 o 
   3  45   2       79.43      106.55     33.87 o 
   0  46   2        7.63       44.34     22.41 o 
   1  46   2        8.03        9.58     14.53 o 
   2  46   2        0.07       14.13     19.74 o 
   1  47   2       12.49       28.18     17.30 o 
   1   0   3      233.86      214.32     14.67 o 
   2   0   3     2908.97     3103.54     78.93 o 
   3   0   3      763.38      794.70     31.49 o 
   4   0   3       12.21       61.69     16.79 o 
   5   0   3      623.16      611.36     31.67 o 
   6   0   3      119.49      148.58     19.53 o 
   7   0   3       35.36       24.68     13.45 o 
   8   0   3       91.67       92.08     26.77 o 
   9   0   3       16.78        5.50     18.17 o 
   0   1   3     4815.54     5039.99    148.04 o 
   1   1   3      114.20      132.88      8.86 o 
   2   1   3     8218.86     8617.70    172.32 o 
   3   1   3     1085.70     1094.37     25.93 o 
   4   1   3     4473.65     4378.49     82.73 o 
   5   1   3      379.43      368.05     17.75 o 
   6   1   3      250.71      268.66     16.57 o 
   7   1   3       17.80       20.27      9.42 o 
   8   1   3      198.64      216.92     22.30 o 
   9   1   3        0.46       13.03     13.83 o 
   1   2   3      876.97      845.89     22.48 o 
   3   2   3        1.04       10.75      5.58 o 
   4   2   3        2.48       23.86      6.95 o 
   5   2   3      392.44      401.39     18.38 o 
   6   2   3       95.27      121.22     13.22 o 
   7   2   3      238.60      221.96     18.84 o 
   8   2   3        1.30        8.57     10.71 o 
   9   2   3        7.63        5.30     13.65 o 
   0   3   3      250.22      251.79     16.09 o 
   1   3   3     1476.76     1462.62     36.41 o 
   2   3   3      249.18      267.94     12.12 o 
   3   3   3      138.18      127.14     10.21 o 
   4   3   3      319.55      321.02     15.48 o 
   5   3   3        6.87        9.76      7.18 o 
   6   3   3      938.56      905.74     28.44 o 
   7   3   3       47.29       52.71     13.28 o 
   8   3   3       17.20       23.06     12.85 o 
   9   3   3       58.96       39.29     16.70 o 
   1   4   3      369.19      371.20     13.57 o 
   2   4   3       24.82       39.02      6.99 o 
   3   4   3       10.02        5.81      5.37 o 
   4   4   3      167.77      162.97     11.56 o 
   5   4   3      176.66      167.66     13.26 o 
   6   4   3      177.18      189.51     14.54 o 
   7   4   3       80.39       71.62     14.58 o 
   8   4   3       29.54       30.52     12.47 o 
   9   4   3       14.66       16.81     13.97 o 
   0   5   3     6781.73     7236.00    145.65 o 
   1   5   3      435.73      447.21     15.68 o 
   2   5   3       70.87       79.96      8.34 o 
   3   5   3        2.63        0.08      5.02 o 
   4   5   3       12.33        4.45      5.95 o 
   5   5   3       25.50       32.81      8.83 o 
   6   5   3      536.85      544.69     26.02 o 
   7   5   3       61.48       78.30     15.21 o 
   8   5   3        1.58       22.95     11.59 o 
   9   5   3       19.04       23.03     14.54 o 
   1   6   3      491.10      471.65     19.74 o 
   2   6   3      275.19      268.36     11.80 o 
   3   6   3      110.27      117.99      9.45 o 
   4   6   3        4.19        7.49      6.06 o 
   5   6   3        1.26        5.42      6.73 o 
   6   6   3      179.84      206.00     17.16 o 
   7   6   3        0.01       -0.58      9.28 o 
   8   6   3       43.52       44.13     13.95 o 
   9   6   3        7.18       16.53     14.75 o 
   1   7   3      334.79      339.73     12.85 o 
   2   7   3     2244.24     2381.65     37.89 o 
   3   7   3        6.55       23.36      6.80 o 
   4   7   3      751.17      688.88     21.47 o 
   5   7   3        5.16       16.50      7.45 o 
   6   7   3     1181.59     1138.39     36.86 o 
   7   7   3      257.35      248.45     20.06 o 
   8   7   3      335.36      348.41     24.37 o 
   9   7   3       10.19       13.25     14.70 o 
   1   8   3     1119.01     1120.33     24.45 o 
   2   8   3       93.74      121.06      8.62 o 
   3   8   3       85.76       82.11      9.23 o 
   4   8   3       16.35       23.55      7.08 o 
   5   8   3      130.77      130.82     14.21 o 
   6   8   3       22.41       40.25     11.53 o 
   7   8   3      363.87      319.40     22.13 o 
   8   8   3       12.89       16.19     11.85 o 
   9   8   3        1.55       15.21     14.61 o 
   0   9   3     1547.52     1388.07     39.54 o 
   1   9   3       11.96        9.94      4.71 o 
   2   9   3     1084.63      995.75     27.76 o 
   3   9   3        2.01        8.00      5.82 o 
   4   9   3     1487.36     1458.19     36.15 o 
   5   9   3       31.84       45.29     11.15 o 
   6   9   3       19.21       31.70     11.30 o 
   7   9   3        6.41       16.55     10.67 o 
   8   9   3      242.84      232.68     24.06 o 
   9   9   3       49.68       36.03     18.02 o 
   1  10   3      272.17      292.20     12.05 o 
   2  10   3       51.60       76.61      8.16 o 
   3  10   3       75.06       83.61     10.94 o 
   4  10   3        7.41       21.00      8.08 o 
   5  10   3       99.66      118.14     14.81 o 
   6  10   3       40.02       54.74     12.42 o 
   7  10   3        0.50        3.02     11.40 o 
   8  10   3       38.20       44.35     16.26 o 
   9  10   3       26.74       39.54     17.52 o 
   0  11   3      715.52      679.58     34.95 o 
   1  11   3      152.79      158.39      9.36 o 
   2  11   3      139.95      158.95     13.69 o 
   3  11   3      129.04      131.83     11.08 o 
   4  11   3        2.95        4.65      6.64 o 
   5  11   3       48.23       79.68     13.46 o 
   6  11   3      111.19      102.58     15.90 o 
   7  11   3        5.44       21.42     12.85 o 
   8  11   3       70.38       78.09     19.89 o 
   9  11   3       18.12       11.64     15.18 o 
   1  12   3      634.83      641.61     25.88 o 
   2  12   3       75.18       86.07     12.59 o 
   3  12   3       18.12       12.19      6.64 o 
   4  12   3        0.18        4.67      6.77 o 
   5  12   3      816.80      820.51     34.87 o 
   6  12   3      199.88      170.91     18.91 o 
   7  12   3        4.78       13.29     11.93 o 
   8  12   3      134.51      123.27     22.67 o 
   9  12   3        0.08        8.74     14.69 o 
   0  13   3     3774.60     3839.91    215.99 o 
   1  13   3      213.09      231.06     12.39 o 
   2  13   3      486.99      450.01     20.55 o 
   3  13   3        8.75        3.40      6.79 o 
   4  13   3      517.64      499.35     21.68 o 
   5  13   3       10.66       22.82     10.75 o 
   6  13   3       82.65      112.40     19.38 o 
   7  13   3      103.84       78.63     18.40 o 
   8  13   3      109.21      152.63     25.06 o 
   9  13   3       30.05       29.35     17.42 o 
   1  14   3      304.76      254.46     13.14 o 
   2  14   3        6.80       27.59      8.20 o 
   3  14   3       71.84       85.63     13.46 o 
   4  14   3        0.36       11.18      8.84 o 
   5  14   3        0.84        5.98      9.24 o 
   6  14   3       63.02       81.01     17.11 o 
   7  14   3      219.26      189.12     21.21 o 
   8  14   3        0.03        1.30     12.28 o 
   9  14   3        5.35       11.83     16.49 o 
   0  15   3     2506.42     2149.01     87.45 o 
   1  15   3      927.99      964.23     26.29 o 
   2  15   3      878.13      852.91     28.32 o 
   3  15   3       39.96       47.47     11.38 o 
   4  15   3      122.45      113.79     16.52 o 
   5  15   3      146.84      152.97     17.88 o 
   6  15   3     1016.25      940.33     40.73 o 
   7  15   3        0.92        4.93     11.35 o 
   8  15   3       81.38      127.18     23.31 o 
   1  16   3      273.34      248.75     15.79 o 
   2  16   3      225.99      231.92     15.89 o 
   3  16   3        2.23        5.56      7.29 o 
   4  16   3        0.25        4.09     10.30 o 
   5  16   3        0.89        9.08      9.60 o 
   6  16   3        5.37       25.64     12.15 o 
   7  16   3      155.41      154.25     22.56 o 
   8  16   3       46.27       33.84     16.29 o 
   0  17   3       91.14      132.01     16.93 o 
   1  17   3      136.11      137.05     12.60 o 
   2  17   3      459.95      414.81     20.77 o 
   3  17   3      167.84      158.90     14.71 o 
   4  17   3        6.97        9.25      9.39 o 
   5  17   3      336.76      263.87     21.94 o 
   6  17   3       17.61       27.32     12.46 o 
   7  17   3       44.21       53.39     14.72 o 
   8  17   3      132.76      155.48     25.65 o 
   1  18   3      484.97      455.01     21.04 o 
   2  18   3        1.84       16.87      7.77 o 
   3  18   3       40.59       48.16     11.40 o 
   4  18   3       34.21       45.62     13.48 o 
   5  18   3       58.60       55.50     13.94 o 
   6  18   3      352.95      295.42     24.56 o 
   7  18   3      151.05      160.15     23.50 o 
   8  18   3       31.16       28.97     16.33 o 
   0  19   3       18.14        8.20      9.28 o 
   1  19   3        2.20        4.96      6.86 o 
   2  19   3      842.44      832.47     29.43 o 
   3  19   3      276.66      291.08     19.14 o 
   4  19   3      695.32      651.45     31.84 o 
   5  19   3       58.69       50.74     14.21 o 
   6  19   3      539.39      499.56     31.65 o 
   7  19   3       91.64       84.27     19.57 o 
   8  19   3      186.23      192.07     27.49 o 
   1  20   3      814.24      807.41     28.15 o 
   2  20   3       48.83       64.78     12.63 o 
   3  20   3      234.71      239.91     17.69 o 
   4  20   3      142.95      157.17     17.41 o 
   5  20   3        0.21        0.42     10.18 o 
   6  20   3      123.39      133.02     21.52 o 
   7  20   3       24.44       24.64     13.62 o 
   8  20   3        0.00       16.71     15.37 o 
   0  21   3      966.91      873.70     61.25 o 
   1  21   3        0.56        2.22      7.45 o 
   2  21   3     2069.41     1956.77     68.39 o 
   3  21   3       12.13        8.49      8.87 o 
   4  21   3     2011.82     1900.16     54.49 o 
   5  21   3        6.09        3.47     10.17 o 
   6  21   3      350.52      363.24     27.58 o 
   7  21   3        1.09       -8.88     11.44 o 
   8  21   3      255.68      278.69     27.71 o 
   1  22   3      185.97      151.67     14.41 o 
   2  22   3       95.51      134.08     14.46 o 
   3  22   3       22.68       14.20      9.63 o 
   4  22   3       19.04       42.44     11.72 o 
   5  22   3       37.17       31.68     13.03 o 
   6  22   3       16.93       21.36     12.33 o 
   7  22   3       44.71       53.69     16.81 o 
   8  22   3       20.99       35.46     18.05 o 
   0  23   3     5017.50     4455.20    227.44 o 
   1  23   3       40.44       47.20     11.31 o 
   2  23   3      469.39      446.13     23.04 o 
   3  23   3      244.47      223.55     17.73 o 
   4  23   3      785.71      752.47     35.40 o 
   5  23   3        0.17        9.29     10.74 o 
   6  23   3      358.94      342.96     27.24 o 
   7  23   3       54.76       52.03     17.63 o 
   8  23   3        0.17       11.00     14.87 o 
   1  24   3      369.81      333.36     19.86 o 
   2  24   3       64.21       73.79     13.99 o 
   3  24   3       39.75       53.19     12.80 o 
   4  24   3       19.12       23.44      9.89 o 
   5  24   3       50.75       55.31     14.94 o 
   6  24   3        0.89       11.78     12.48 o 
   7  24   3        4.74       10.77     12.98 o 
   8  24   3        5.28       15.31     18.00 o 
   0  25   3      380.51      352.88     24.89 o 
   1  25   3      895.19      792.01     29.45 o 
   2  25   3      149.42      149.47     16.98 o 
   3  25   3        0.18        7.58      8.36 o 
   4  25   3        0.12        9.23      8.79 o 
   5  25   3        8.01       18.63     12.14 o 
   6  25   3        0.01        0.74     11.53 o 
   7  25   3       43.22       27.91     15.45 o 
   1  26   3        0.01       13.37      8.57 o 
   2  26   3       69.12       90.87     15.12 o 
   3  26   3        4.44        2.52      8.57 o 
   4  26   3        1.45       11.36      9.60 o 
   5  26   3       30.23       35.75     13.73 o 
   6  26   3        8.67       11.85     12.13 o 
   7  26   3        0.03       17.05     13.73 o 
   0  27   3     1348.72     1259.66     67.82 o 
   1  27   3      697.96      650.78     27.64 o 
   2  27   3      781.19      721.58     30.08 o 
   3  27   3       13.18       28.57     11.25 o 
   4  27   3      252.57      269.66     20.62 o 
   5  27   3        2.69        4.90     10.85 o 
   6  27   3      153.08      186.41     23.89 o 
   7  27   3       33.97       32.24     16.21 o 
   1  28   3      656.26      592.47     26.54 o 
   3  28   3       32.19       30.41     11.88 o 
   4  28   3        6.37       30.58     11.38 o 
   5  28   3      174.11      177.11     21.18 o 
   6  28   3       25.38       32.21     15.29 o 
   7  28   3        0.00       13.58     14.26 o 
   0  29   3        0.29        0.71     13.01 o 
   1  29   3       50.77       74.82     13.85 o 
   2  29   3     2039.40     1853.71     48.25 o 
   3  29   3      181.23      181.70     17.36 o 
   4  29   3      812.16      788.17     34.10 o 
   5  29   3      154.10      181.21     21.98 o 
   6  29   3      174.57      217.74     25.71 o 
   7  29   3       22.17       21.11     15.67 o 
   1  30   3      147.06      136.39     16.57 o 
   2  30   3       29.62       41.56     11.90 o 
   3  30   3       73.42       88.86     16.38 o 
   4  30   3        0.08       21.45     11.31 o 
   5  30   3       19.53       28.48     13.57 o 
   6  30   3       34.65       45.56     17.19 o 
   7  30   3        0.86       22.86     15.54 o 
   0  31   3     1071.77      856.96     53.99 o 
   1  31   3        9.87        7.37      8.78 o 
   2  31   3       66.50       97.24     16.23 o 
   3  31   3       29.24       32.11     12.33 o 
   4  31   3      443.49      430.43     26.29 o 
   5  31   3        0.68        8.67     12.45 o 
   6  31   3      206.81      226.79     25.25 o 
   1  32   3      202.51      199.54     20.21 o 
   2  32   3      244.36      215.50     19.34 o 
   3  32   3       40.79       49.86     14.26 o 
   4  32   3       25.23       36.68     12.16 o 
   5  32   3        6.93       10.46     12.36 o 
   6  32   3       39.56       44.60     19.92 o 
   0  33   3        3.04       16.22     15.71 o 
   1  33   3        9.32       14.65     11.25 o 
   2  33   3        1.57        9.17      9.97 o 
   3  33   3        1.95       12.85     10.83 o 
   4  33   3        4.75        1.65     10.67 o 
   5  33   3        2.90       10.04     13.58 o 
   6  33   3        2.27       16.88     15.74 o 
   1  34   3       13.08       17.69     10.70 o 
   2  34   3       58.72       53.59     13.97 o 
   3  34   3      152.89      165.20     18.75 o 
   4  34   3       10.10        5.65     11.61 o 
   5  34   3        7.06       25.22     15.48 o 
   6  34   3        4.99       20.85     15.50 o 
   0  35   3     1649.85     1395.06     72.00 o 
   1  35   3        4.95        5.90      9.92 o 
   2  35   3        8.07       31.14     12.03 o 
   3  35   3      107.41      127.56     19.32 o 
   4  35   3       76.61      102.85     19.18 o 
   5  35   3       19.85       20.55     13.89 o 
   6  35   3      175.37      188.44     26.53 o 
   1  36   3       41.39       42.09     14.31 o 
   2  36   3        4.08       34.42     14.06 o 
   3  36   3       14.79       21.59     12.15 o 
   4  36   3        9.75        3.08     11.01 o 
   5  36   3        1.14        0.62     12.73 o 
   0  37   3       40.42       60.54     22.82 o 
   1  37   3      272.97      274.97     24.43 o 
   2  37   3      356.87      384.48     28.88 o 
   3  37   3       41.42       60.62     15.77 o 
   4  37   3       60.18      102.87     19.00 o 
   5  37   3        0.38        7.85     13.78 o 
   1  38   3       23.04       47.07     13.75 o 
   2  38   3      135.32      134.21     21.19 o 
   3  38   3       20.89       27.99     13.31 o 
   4  38   3       12.32       17.98     13.29 o 
   5  38   3        0.06       -0.41     14.72 o 
   0  39   3       11.46       16.96     17.16 o 
   1  39   3      308.99      299.70     25.85 o 
   2  39   3        6.86        9.86     12.34 o 
   3  39   3        2.31       -1.64     12.39 o 
   4  39   3        8.23       17.66     13.90 o 
   1  40   3      108.60      118.15     21.42 o 
   2  40   3       20.63       21.99     13.66 o 
   3  40   3        9.46       17.60     14.11 o 
   4  40   3        5.02       20.84     13.75 o 
   0  41   3        5.33       14.77     17.78 o 
   1  41   3        4.95       30.17     13.33 o 
   2  41   3      315.12      311.76     27.63 o 
   3  41   3       58.75       66.27     18.66 o 
   4  41   3      112.80      124.36     21.58 o 
   1  42   3        4.19       11.59     12.67 o 
   2  42   3       68.24       75.14     19.50 o 
   3  42   3        0.53        7.64     14.10 o 
   0  43   3      276.08      274.76     37.24 o 
   1  43   3        3.58       31.64     15.06 o 
   2  43   3       54.03       78.43     19.41 o 
   3  43   3        1.43       28.25     22.49 o 
   1  44   3      131.13      163.17     26.20 o 
   2  44   3       15.28       37.23     16.10 o 
   0  45   3      102.12      146.95     36.91 o 
   1  45   3        1.48       37.19     24.73 o 
   0   0   4     1248.92     1288.10     79.61 o 
   1   0   4      143.55      196.80     20.38 o 
   2   0   4       24.86       29.30      9.95 o 
   3   0   4        4.18       12.51     10.26 o 
   4   0   4      393.32      391.40     26.75 o 
   5   0   4     1692.61     1545.97     53.29 o 
   6   0   4      310.77      258.06     25.63 o 
   7   0   4        1.66        9.57     15.53 o 
   8   0   4       77.13       82.48     28.85 o 
   1   1   4     2915.67     2795.83     46.78 o 
   2   1   4       46.15       65.98      9.28 o 
   3   1   4      609.48      593.59     21.73 o 
   4   1   4      155.07      157.17     12.91 o 
   6   1   4        6.37        1.20      9.33 o 
   7   1   4       47.82       93.44     19.14 o 
   8   1   4        1.35        1.11     13.47 o 
   0   2   4      861.18      869.76     30.23 o 
   1   2   4       25.72       48.34      9.16 o 
   2   2   4      272.18      272.49     13.81 o 
   3   2   4       60.65       69.65     10.73 o 
   4   2   4       34.40       68.05     11.21 o 
   5   2   4        0.68       13.98      8.17 o 
   6   2   4       72.96       50.80     13.40 o 
   7   2   4       65.90       51.04     16.00 o 
   8   2   4       29.68       38.99     16.13 o 
   1   3   4       23.30       32.81      7.02 o 
   2   3   4      276.19      289.95     14.18 o 
   3   3   4       62.76       61.07     10.76 o 
   4   3   4     2436.69     2354.18     43.84 o 
   5   3   4       88.15       82.69     12.82 o 
   6   3   4       84.50       85.50     15.50 o 
   7   3   4       59.51       49.71     15.71 o 
   8   3   4        2.22        5.10     13.26 o 
   0   4   4       86.41       87.20     16.10 o 
   1   4   4       74.50       80.32      9.25 o 
   2   4   4      412.78      405.08     16.54 o 
   3   4   4      112.36      143.35     12.21 o 
   4   4   4        0.00       18.18      7.64 o 
   5   4   4       22.76       28.10     10.82 o 
   6   4   4      189.84      195.43     17.92 o 
   7   4   4       22.65       27.07     11.87 o 
   8   4   4       41.29       28.52     18.90 o 
   1   5   4      687.38      681.33     18.97 o 
   2   5   4      245.26      249.43     13.39 o 
   3   5   4     2528.34     2462.55     42.97 o 
   4   5   4        0.22        0.01      6.77 o 
   5   5   4      338.31      336.64     20.98 o 
   6   5   4      139.95      127.33     16.83 o 
   7   5   4       81.92      111.04     18.03 o 
   8   5   4        1.65       15.52     17.37 o 
   0   6   4      125.20      136.68     13.68 o 
   1   6   4        7.45       24.96      6.94 o 
   2   6   4      451.42      413.00     16.72 o 
   3   6   4       63.92       89.69     11.42 o 
   4   6   4        0.41        2.33      6.95 o 
   5   6   4      123.47      129.21     15.40 o 
   6   6   4        0.02        4.78      9.33 o 
   7   6   4        0.98       22.38     12.37 o 
   8   6   4        6.47       18.17     17.01 o 
   1   7   4     1671.67     1594.39     46.11 o 
   2   7   4       58.40       65.34      9.86 o 
   3   7   4      166.41      178.45     13.19 o 
   4   7   4        9.37       27.39      9.65 o 
   5   7   4      646.86      644.25     28.08 o 
   6   7   4        4.38       10.85      9.33 o 
   7   7   4      384.79      374.60     27.95 o 
   8   7   4       38.59       22.54     17.35 o 
   0   8   4      151.16      165.44     14.30 o 
   1   8   4        0.77       13.44      6.33 o 
   2   8   4      258.87      238.87     16.44 o 
   3   8   4       89.51       88.64     10.93 o 
   4   8   4       31.35       27.70      9.83 o 
   5   8   4       13.96       12.00      8.57 o 
   6   8   4       71.05       62.67     16.27 o 
   7   8   4       32.04       26.26     13.89 o 
   8   8   4       12.98       12.11     14.35 o 
   1   9   4      206.11      216.21     12.63 o 
   2   9   4      128.10      140.09     12.23 o 
   3   9   4      309.76      288.50     14.55 o 
   4   9   4      107.43      111.77     15.42 o 
   5   9   4      187.41      167.34     18.33 o 
   6   9   4        7.75        8.13     11.41 o 
   7   9   4       39.21       62.37     17.20 o 
   8   9   4       19.27       12.53     14.60 o 
   0  10   4       59.58       67.01     12.61 o 
   1  10   4        4.54        9.52      6.42 o 
   2  10   4        4.74        7.18      6.38 o 
   3  10   4        9.46       14.34      7.70 o 
   4  10   4        9.87       12.26      8.80 o 
   5  10   4        2.31        6.61      9.58 o 
   6  10   4        9.37        7.54     11.50 o 
   7  10   4        0.30       -4.86     12.80 o 
   8  10   4        3.01        3.84     13.06 o 
   1  11   4        2.13       10.98      6.63 o 
   2  11   4        0.95        4.99      6.03 o 
   3  11   4       47.98       63.67     11.63 o 
   4  11   4        4.45       -0.31      9.10 o 
   5  11   4       10.56       29.65     11.99 o 
   6  11   4        1.61        3.38     10.79 o 
   7  11   4        0.04       11.13     12.01 o 
   8  11   4        5.48       16.53     14.83 o 
   0  12   4       11.81       14.12     10.11 o 
   1  12   4      118.19      134.44     11.18 o 
   2  12   4        1.14        2.49      6.47 o 
   3  12   4        7.71       14.67      8.98 o 
   4  12   4        1.29       -2.90      8.83 o 
   5  12   4      190.19      177.92     19.29 o 
   6  12   4        4.65        6.72     10.85 o 
   7  12   4       26.64       18.31     13.72 o 
   8  12   4        4.01       13.46     15.16 o 
   1  13   4      679.43      648.16     26.73 o 
   2  13   4        9.63       10.66      7.06 o 
   3  13   4      928.33      901.40     45.42 o 
   4  13   4        1.74        0.20      9.63 o 
   5  13   4      680.02      677.80     35.17 o 
   6  13   4        0.00        7.00     11.17 o 
   7  13   4       73.61       93.20     19.96 o 
   8  13   4       20.30       17.87     15.16 o 
   0  14   4      485.34      510.62     29.84 o 
   1  14   4       84.54      115.64     12.60 o 
   2  14   4       12.64        1.03      7.48 o 
   3  14   4        4.20       13.60      9.39 o 
   4  14   4       66.35       83.59     16.72 o 
   5  14   4       15.23       31.38     12.41 o 
   6  14   4       19.50       30.32     13.46 o 
   7  14   4        0.06        9.88     12.57 o 
   8  14   4       20.94       24.32     15.68 o 
   1  15   4     2079.17     2068.73     51.96 o 
   2  15   4        0.49       -3.19      7.58 o 
   3  15   4     1876.03     1817.37     59.58 o 
   4  15   4      357.24      337.47     24.51 o 
   5  15   4      883.98      849.65     39.52 o 
   6  15   4        0.23       -2.36     11.25 o 
   7  15   4      312.78      298.81     27.01 o 
   8  15   4        5.41       18.99     15.09 o 
   0  16   4      873.31      824.33     40.32 o 
   1  16   4       15.21       45.93      9.76 o 
   2  16   4      269.41      257.71     18.88 o 
   3  16   4      152.20      183.08     17.45 o 
   4  16   4        2.56        6.13      9.80 o 
   5  16   4        1.73       15.26     11.48 o 
   6  16   4        8.66        2.24     12.10 o 
   7  16   4        1.75        3.09     13.52 o 
   8  16   4       75.20       79.19     21.00 o 
   1  17   4      343.59      360.73     18.11 o 
   2  17   4      276.52      282.04     19.75 o 
   3  17   4     2093.08     1913.08     67.47 o 
   4  17   4        6.17        3.47     10.24 o 
   5  17   4      176.25      161.22     20.04 o 
   6  17   4        0.25        7.85     11.50 o 
   7  17   4        7.02       12.58     14.44 o 
   0  18   4        0.36        9.11     10.13 o 
   1  18   4       47.61       64.75     13.15 o 
   2  18   4        0.29        9.40      8.60 o 
   3  18   4      273.29      279.99     20.49 o 
   4  18   4        0.10        4.02      9.73 o 
   5  18   4       11.34       10.43     11.74 o 
   6  18   4        0.06       12.65     12.63 o 
   7  18   4       12.10       22.41     15.41 o 
   1  19   4        2.87        9.09      8.61 o 
   2  19   4       79.40       95.16     15.61 o 
   3  19   4      162.49      183.43     17.42 o 
   4  19   4        0.39        5.24     11.89 o 
   5  19   4        7.55       13.44     12.10 o 
   6  19   4       10.70       15.26     12.82 o 
   7  19   4      155.38      175.54     27.28 o 
   0  20   4        2.28       15.53     10.77 o 
   1  20   4      625.99      529.51     25.65 o 
   2  20   4      614.26      534.91     26.70 o 
   3  20   4        3.46       16.49     10.17 o 
   4  20   4        6.35       15.90     11.41 o 
   5  20   4       17.87       33.16     13.71 o 
   6  20   4       40.08       29.36     14.56 o 
   7  20   4       19.60       28.05     15.80 o 
   1  21   4      920.69      865.08     33.92 o 
   2  21   4      113.02      137.86     17.35 o 
   3  21   4      404.57      387.03     24.02 o 
   4  21   4      342.77      328.54     23.06 o 
   5  21   4      214.66      261.11     24.62 o 
   6  21   4       14.01       23.84     13.01 o 
   7  21   4      143.81      191.84     24.52 o 
   0  22   4      253.24      228.05     30.67 o 
   1  22   4       44.74       53.73     12.58 o 
   2  22   4       97.26      119.78     17.12 o 
   3  22   4       62.75       57.05     14.13 o 
   4  22   4      184.50      178.69     18.69 o 
   5  22   4      152.09      147.83     22.19 o 
   6  22   4      107.86      104.32     22.23 o 
   7  22   4        7.70       29.68     15.16 o 
   1  23   4      811.49      727.87     50.19 o 
   2  23   4      463.31      408.63     24.28 o 
   3  23   4        3.93       12.96     10.15 o 
   4  23   4        3.02       13.07     11.36 o 
   5  23   4      100.35      161.95     24.24 o 
   6  23   4       16.60       19.13     14.52 o 
   7  23   4       13.65       35.58     17.09 o 
   0  24   4      430.85      318.55     36.16 o 
   1  24   4       69.88       72.63     14.40 o 
   2  24   4       92.67       94.25     16.31 o 
   3  24   4       68.25       55.71     14.51 o 
   4  24   4        7.30       25.93     11.03 o 
   5  24   4       45.30       52.88     17.02 o 
   6  24   4        0.20       10.79     13.16 o 
   7  24   4        5.03       13.41     16.77 o 
   1  25   4       26.17       34.28     11.95 o 
   2  25   4       49.03       57.60     14.79 o 
   3  25   4       17.68       14.96     11.37 o 
   4  25   4        0.16       17.92     10.57 o 
   5  25   4       33.04       25.84     13.52 o 
   6  25   4        1.42       14.65     13.94 o 
   0  26   4       21.02       12.90     15.89 o 
   1  26   4      197.31      177.02     21.86 o 
   2  26   4       95.97       78.68     15.94 o 
   3  26   4        1.26       11.58     10.84 o 
   4  26   4       84.84       94.68     18.16 o 
   5  26   4       14.54       20.94     14.33 o 
   6  26   4       34.36       38.12     17.54 o 
   1  27   4      303.73      257.71     24.04 o 
   2  27   4      159.13      162.25     20.27 o 
   3  27   4      129.25      176.37     19.22 o 
   4  27   4        9.05       17.51     11.41 o 
   5  27   4      117.58      145.41     24.50 o 
   6  27   4       55.08       69.40     19.80 o 
   0  28   4      196.07      160.14     30.36 o 
   1  28   4       45.33       49.60     15.08 o 
   2  28   4      161.40      165.01     18.68 o 
   3  28   4       17.88       27.68     12.11 o 
   4  28   4       12.68       15.57     12.08 o 
   5  28   4        3.46       19.65     13.68 o 
   6  28   4        1.72       19.69     14.99 o 
   1  29   4      409.73      403.25     29.05 o 
   2  29   4        5.49       12.25     11.36 o 
   3  29   4      108.48      161.91     19.65 o 
   4  29   4        3.65        2.95     10.69 o 
   5  29   4       19.74       41.52     16.15 o 
   6  29   4        7.56        5.59     14.71 o 
   0  30   4      718.25      567.52     48.10 o 
   1  30   4        1.32       -1.83     10.54 o 
   2  30   4       17.99       20.32     11.93 o 
   3  30   4       17.26       30.06     12.42 o 
   4  30   4       30.57       31.52     13.68 o 
   5  30   4       50.26       95.04     22.15 o 
   6  30   4       17.34        4.61     16.25 o 
   1  31   4       99.91      103.55     20.68 o 
   2  31   4       21.44       30.36     14.51 o 
   3  31   4       99.13      139.97     19.85 o 
   4  31   4       53.74       71.51     17.35 o 
   5  31   4       24.19       30.94     15.19 o 
   0  32   4      142.93      131.37     32.90 o 
   1  32   4        1.55        8.77     11.08 o 
   2  32   4       50.25       61.60     16.91 o 
   3  32   4       21.65       30.96     13.63 o 
   4  32   4       49.69       46.30     15.40 o 
   5  32   4       45.21       53.22     18.14 o 
   1  33   4        0.13        1.74     10.64 o 
   2  33   4       12.25        3.35     12.41 o 
   3  33   4       86.15       97.01     18.97 o 
   4  33   4       22.13       39.79     15.49 o 
   5  33   4       57.61       94.48     22.71 o 
   0  34   4       79.28       97.93     28.56 o 
   1  34   4       20.02       22.43     12.65 o 
   2  34   4        3.94        1.00     12.01 o 
   3  34   4        0.21        2.96     13.10 o 
   4  34   4        0.02       17.13     13.31 o 
   5  34   4       87.95       91.46     49.43 o 
   1  35   4      293.80      289.81     26.55 o 
   2  35   4       27.91       29.31     15.53 o 
   3  35   4      498.87      537.42     36.75 o 
   4  35   4       44.20       51.74     17.46 o 
   0  36   4       31.87       68.07     23.77 o 
   1  36   4        0.29        4.79     11.30 o 
   2  36   4        9.25       19.83     13.67 o 
   3  36   4        6.08       28.30     16.56 o 
   4  36   4       16.74       29.36     15.97 o 
   1  37   4      257.26      236.74     25.04 o 
   2  37   4       36.60       52.31     19.05 o 
   3  37   4      400.19      417.70     33.29 o 
   0  38   4        1.55        5.98     16.26 o 
   1  38   4        2.21       21.53     14.26 o 
   2  38   4      101.17      120.74     23.76 o 
   3  38   4        6.74       18.07     15.14 o 
   1  39   4        1.46        7.81     13.13 o 
   2  39   4        3.59       10.75     14.72 o 
   3  39   4       33.94       29.38     23.02 o 
   0  40   4        9.13        4.73     20.72 o 
   1  40   4       36.02       32.14     16.27 o 
   2  40   4        0.45        1.53     13.84 o 
   1  41   4       16.25       32.44     16.01 o 
   1   0   5       19.80       13.65      9.60 o 
   2   0   5       44.44       80.07     19.66 o 
   3   0   5      226.38      212.99     22.59 o 
   4   0   5        2.01       31.10     13.67 o 
   5   0   5      248.34      222.80     31.36 o 
   6   0   5      121.78      122.76     30.67 o 
   7   0   5       24.33       43.04     24.71 o 
   0   1   5      142.58      168.17     17.15 o 
   1   1   5       30.42       39.25      8.59 o 
   2   1   5      305.68      286.76     16.08 o 
   3   1   5      162.29      148.67     14.33 o 
   4   1   5      901.89      870.13     30.19 o 
   5   1   5       84.54       72.60     17.22 o 
   6   1   5      276.93      308.49     25.94 o 
   7   1   5       16.84       22.79     17.18 o 
   1   2   5       37.45       54.68      9.19 o 
   2   2   5       11.14       24.44      8.45 o 
   3   2   5      509.09      440.58     21.50 o 
   4   2   5        0.20       17.02      9.50 o 
   5   2   5       15.15        4.72     10.29 o 
   6   2   5       90.07       81.46     19.31 o 
   7   2   5        0.14        6.57     15.81 o 
   0   3   5        0.01        0.07      8.40 o 
   1   3   5        1.56       -1.20      6.08 o 
   2   3   5       41.45       47.05     10.12 o 
   3   3   5      176.96      168.20     15.01 o 
   4   3   5        7.57       25.69     11.51 o 
   5   3   5        0.01       13.59     10.50 o 
   6   3   5       41.10       40.77     18.87 o 
   7   3   5        3.80       -1.46     18.06 o 
   1   4   5        7.79       13.90      7.21 o 
   2   4   5      117.48      140.88     13.27 o 
   3   4   5       21.05       35.87     10.29 o 
   4   4   5      184.92      188.80     17.94 o 
   5   4   5       91.39       78.20     16.12 o 
   6   4   5       49.30       29.99     17.57 o 
   7   4   5        6.58       -4.73     15.38 o 
   0   5   5       95.54      110.99     16.49 o 
   1   5   5       14.34       19.24      7.92 o 
   2   5   5      809.80      782.99     33.83 o 
   3   5   5       32.29       34.08     10.16 o 
   4   5   5        7.08       16.15     10.58 o 
   5   5   5       47.45       62.59     16.77 o 
   6   5   5        0.06        6.80     12.93 o 
   7   5   5       24.16       19.85     16.43 o 
   1   6   5      203.90      197.70     13.67 o 
   2   6   5      124.17      141.74     13.28 o 
   3   6   5      600.21      517.59     25.45 o 
   4   6   5        0.37       18.63     12.03 o 
   5   6   5       31.78       43.60     16.06 o 
   6   6   5      112.07      107.48     20.55 o 
   7   6   5       84.31      100.77     26.69 o 
   0   7   5      562.73      647.27     29.89 o 
   1   7   5      286.54      277.10     15.66 o 
   2   7   5      228.80      245.80     15.18 o 
   3   7   5       71.05       79.01     14.87 o 
   4   7   5      206.99      242.76     22.48 o 
   5   7   5       19.33       12.20     11.73 o 
   6   7   5       31.78       89.40     19.58 o 
   7   7   5        4.97       -1.46     15.03 o 
   1   8   5     1145.60     1079.91     41.86 o 
   2   8   5        5.93       16.92      8.13 o 
   3   8   5       59.73       68.77     16.61 o 
   4   8   5       98.50      108.12     20.04 o 
   5   8   5      203.27      202.19     22.76 o 
   6   8   5        0.08       20.72     13.77 o 
   7   8   5       69.63       75.69     24.76 o 
   0   9   5       34.53       71.17     14.66 o 
   1   9   5      344.36      373.37     17.96 o 
   2   9   5        0.38        3.04      7.45 o 
   3   9   5        0.00       -7.95      7.95 o 
   4   9   5       25.00       66.20     16.95 o 
   5   9   5        5.84       21.97     12.60 o 
   6   9   5      335.90      319.34     27.22 o 
   7   9   5        4.80       18.98     14.70 o 
   1  10   5       16.10       27.50      8.83 o 
   2  10   5      129.55      143.35     17.54 o 
   3  10   5        2.70       11.33      9.69 o 
   4  10   5       52.97       62.53     16.49 o 
   5  10   5       49.42       48.86     16.31 o 
   6  10   5       19.23       34.21     15.35 o 
   7  10   5       35.34       45.78     17.03 o 
   0  11   5      590.82      581.20     34.33 o 
   1  11   5       47.87       44.84     10.33 o 
   2  11   5      126.84      146.13     17.27 o 
   3  11   5        1.30        2.54      9.43 o 
   4  11   5       56.77       61.65     16.38 o 
   5  11   5       14.16        8.55     13.14 o 
   6  11   5       26.47       45.59     16.57 o 
   7  11   5       21.75       40.82     17.59 o 
   1  12   5      365.71      358.48     24.87 o 
   2  12   5      208.92      173.75     17.51 o 
   3  12   5       63.74       71.07     15.73 o 
   4  12   5        0.08       15.61     11.32 o 
   5  12   5      235.30      252.76     24.41 o 
   6  12   5       37.49       40.67     16.70 o 
   7  12   5       28.90       47.77     17.73 o 
   0  13   5        0.07        0.55     11.96 o 
   1  13   5       88.96       67.48     12.99 o 
   2  13   5        0.11        9.86      9.27 o 
   3  13   5       17.67       21.44     11.89 o 
   4  13   5        0.28       22.19     12.54 o 
   5  13   5        3.34       19.23     12.70 o 
   6  13   5      257.50      269.74     26.38 o 
   7  13   5        4.71       20.74     16.37 o 
   1  14   5      578.71      529.58     27.07 o 
   2  14   5       72.81       81.50     16.00 o 
   3  14   5      328.83      283.73     21.88 o 
   4  14   5      245.33      252.11     24.05 o 
   5  14   5       79.03       90.09     19.81 o 
   6  14   5        0.03       14.31     13.80 o 
   7  14   5       60.65       33.77     33.56 o 
   0  15   5      107.29      129.80     20.58 o 
   1  15   5      150.19      146.14     18.53 o 
   2  15   5       33.85       49.53     13.25 o 
   3  15   5        0.18        9.38     10.12 o 
   4  15   5      183.93      227.38     24.16 o 
   5  15   5       16.05       38.34     14.37 o 
   6  15   5       49.82       85.84     21.07 o 
   1  16   5      140.25      133.47     18.65 o 
   2  16   5      275.31      254.48     20.61 o 
   3  16   5      395.97      364.90     24.43 o 
   4  16   5      153.47      159.16     21.57 o 
   5  16   5        0.06       11.07     12.06 o 
   6  16   5        3.43        4.56     13.60 o 
   0  17   5      143.24      125.09     21.10 o 
   1  17   5        5.69        5.65     10.62 o 
   2  17   5       15.15       10.31     10.76 o 
   3  17   5        1.38       17.12     11.14 o 
   4  17   5       30.21       32.51     14.20 o 
   5  17   5       50.67       57.97     17.46 o 
   6  17   5       30.36       39.89     18.84 o 
   1  18   5       44.14       43.88     13.69 o 
   2  18   5       99.05      114.96     18.24 o 
   3  18   5       80.82       82.73     16.88 o 
   4  18   5       16.24       10.84     12.46 o 
   5  18   5      137.71      145.13     24.23 o 
   6  18   5        0.84       11.04     13.56 o 
   0  19   5      168.29      167.31     63.42 o 
   1  19   5        3.36        3.15      9.69 o 
   2  19   5      529.14      539.38     36.52 o 
   3  19   5      139.26      163.43     19.85 o 
   4  19   5      170.29      204.07     24.09 o 
   5  19   5       17.00       12.98     13.60 o 
   6  19   5       14.32       30.64     16.59 o 
   1  20   5       43.14       34.35     13.27 o 
   2  20   5        0.12       16.48     10.75 o 
   3  20   5        0.14       13.65     10.50 o 
   4  20   5      184.37      217.68     23.83 o 
   5  20   5       33.15       51.79     17.11 o 
   6  20   5        2.45       20.19     15.26 o 
   0  21   5      241.36      221.12     33.62 o 
   1  21   5        4.42        7.98     11.36 o 
   2  21   5      749.75      725.07     33.73 o 
   3  21   5       15.25       24.59     11.28 o 
   4  21   5      535.17      474.08     32.72 o 
   5  21   5       22.79       24.20     14.68 o 
   6  21   5       43.61       60.62     20.42 o 
   1  22   5       40.79       39.18     16.04 o 
   2  22   5      115.96      115.20     19.13 o 
   3  22   5       21.56       53.60     14.09 o 
   4  22   5       53.13      103.39     20.79 o 
   5  22   5       90.58       83.06     20.93 o 
   6  22   5        5.94       15.95     15.58 o 
   0  23   5       68.73       95.51     29.38 o 
   1  23   5        2.20        5.15     11.88 o 
   2  23   5       69.77       67.34     16.26 o 
   3  23   5       54.10       53.74     14.50 o 
   4  23   5      114.57      164.60     22.36 o 
   5  23   5        8.63       32.33     15.96 o 
   1  24   5        1.39       -1.79     11.60 o 
   2  24   5        9.98       14.29     11.56 o 
   3  24   5      150.93      184.80     21.35 o 
   4  24   5       30.36       41.00     14.04 o 
   5  24   5       38.51       65.90     20.36 o 
   0  25   5        3.71       10.27     17.77 o 
   1  25   5       19.27        6.26     12.39 o 
   2  25   5        0.16        7.85     11.46 o 
   3  25   5       95.97      107.52     19.70 o 
   4  25   5       41.69       42.08     17.86 o 
   5  25   5        2.08        7.98     14.92 o 
   1  26   5       19.47       21.97     13.24 o 
   2  26   5        0.28        3.11     11.88 o 
   3  26   5       50.32       43.14     14.73 o 
   4  26   5        9.27       22.54     13.64 o 
   5  26   5        8.11       13.79     14.74 o 
   0  27   5      112.01       81.37     28.54 o 
   1  27   5       16.15       19.14     13.68 o 
   2  27   5       98.98      130.91     24.61 o 
   3  27   5       10.17       19.72     12.41 o 
   4  27   5        4.05       32.75     14.81 o 
   5  27   5        5.90       26.03     16.14 o 
   1  28   5      125.57      124.93     24.43 o 
   2  28   5       27.50       18.10     14.07 o 
   3  28   5       41.18       56.98     16.59 o 
   4  28   5        4.68       19.88     14.76 o 
   0  29   5      468.15      502.52     49.30 o 
   1  29   5        0.12        6.11     12.85 o 
   2  29   5       15.60       26.74     14.58 o 
   3  29   5        2.25        8.09     14.47 o 
   4  29   5      114.16      175.65     24.95 o 
   1  30   5       75.46       63.24     18.95 o 
   2  30   5        6.53       10.59     14.93 o 
   3  30   5       49.20       57.19     19.52 o 
   4  30   5        0.03       11.61     14.20 o 
   0  31   5       49.33       29.17     33.02 o 
   1  31   5       15.27        9.06     15.10 o 
   2  31   5       67.01       86.72     22.05 o 
   3  31   5        0.19        8.65     14.63 o 
   1  32   5       37.77       27.87     17.10 o 
   2  32   5       62.22       73.40     19.41 o 
   3  32   5        0.03        1.23     14.73 o 
   0  33   5      258.81      238.38     38.66 o 
   1  33   5        3.21        7.23     14.19 o 
   2  33   5       30.25       38.46     16.54 o 
   3  33   5        0.71       -2.08     15.61 o 
   1  34   5       56.99       43.12     18.05 o 
   2  34   5        4.67        7.69     15.10 o 
   0  35   5        5.72       12.40     19.01 o 
   1  35   5        1.33        7.12     13.68 o 
   0   0   6      260.94      251.15     32.12 o 
   1   0   6       10.85       28.64     13.60 o 
   2   0   6      150.49      173.13     24.77 o 
   3   0   6       15.48       26.98     14.85 o 
   4   0   6      181.64      152.97     45.19 o 
   5   0   6        3.59        1.39     34.74 o 
   1   1   6       87.65      123.62     14.36 o 
   2   1   6       89.39       98.28     15.47 o 
   3   1   6       50.03       64.88     13.90 o 
   4   1   6       34.78       38.97     15.75 o 
   5   1   6       14.70       11.29     16.73 o 
   0   2   6      188.65      166.88     19.32 o 
   1   2   6        0.00       12.24      8.93 o 
   2   2   6      100.01      119.52     16.01 o 
   3   2   6        2.19        7.22     10.80 o 
   4   2   6       88.18      103.69     25.25 o 
   5   2   6       90.15       95.50     25.36 o 
   1   3   6       67.28       75.48     12.22 o 
   2   3   6       81.66       83.50     13.63 o 
   3   3   6        5.89        2.97     10.45 o 
   4   3   6       24.92       45.88     16.32 o 
   5   3   6        1.59       20.71     18.51 o 
   0   4   6        0.16       21.85     13.38 o 
   1   4   6       21.39       28.75     10.28 o 
   2   4   6       83.49      106.53     14.77 o 
   3   4   6       11.09       14.26     13.10 o 
   4   4   6        0.00        4.30     13.12 o 
   5   4   6       26.47       30.08     22.02 o 
   1   5   6       26.37       46.35     11.68 o 
   2   5   6       75.71       87.09     16.53 o 
   3   5   6       31.44       33.09     14.39 o 
   4   5   6        1.49        2.25     12.96 o 
   5   5   6        2.95       26.95     18.47 o 
   0   6   6      126.73      111.11     19.86 o 
   1   6   6        5.07       19.40      9.74 o 
   2   6   6      227.50      225.37     20.59 o 
   3   6   6       20.12       43.15     15.52 o 
   4   6   6      118.04      142.16     23.72 o 
   5   6   6       59.98       75.00     24.88 o 
   1   7   6      159.47      190.19     17.20 o 
   2   7   6        0.20        5.92     11.31 o 
   3   7   6       15.18       34.36     15.42 o 
   4   7   6       21.04       29.85     15.90 o 
   5   7   6      164.88      204.42     25.34 o 
   0   8   6      708.37      721.64     35.44 o 
   1   8   6       35.89       50.36     13.33 o 
   2   8   6      181.46      179.20     19.41 o 
   3   8   6        0.17       11.37     12.50 o 
   4   8   6      142.67      163.39     23.52 o 
   5   8   6        4.44        8.98     15.57 o 
   1   9   6        4.19       19.64     12.86 o 
   2   9   6       28.34       39.17     13.94 o 
   3   9   6        0.55        7.31     12.15 o 
   4   9   6        7.43       14.66     14.76 o 
   5   9   6       22.63       56.35     17.41 o 
   0  10   6      774.47      740.11     43.17 o 
   1  10   6      115.76      116.12     19.35 o 
   2  10   6        7.64       24.76     12.42 o 
   3  10   6        1.48       13.20     12.64 o 
   4  10   6       35.36       56.87     17.56 o 
   5  10   6       13.37       19.28     16.67 o 
   1  11   6       13.34       22.50     12.20 o 
   2  11   6        1.60        4.31     10.99 o 
   3  11   6       31.51       44.20     13.94 o 
   4  11   6        5.42       16.70     13.44 o 
   5  11   6        0.01       -9.29     13.36 o 
   0  12   6     1125.87     1035.39     50.72 o 
   1  12   6       20.91       10.93     12.38 o 
   2  12   6       17.40       22.26     12.31 o 
   3  12   6        2.36       25.11     12.08 o 
   4  12   6       19.05       35.74     15.80 o 
   5  12   6       30.51       42.20     18.90 o 
   1  13   6        4.50       14.64     12.90 o 
   2  13   6      184.06      172.02     20.27 o 
   3  13   6       50.12       88.26     17.86 o 
   4  13   6       24.67       49.11     17.06 o 
   5  13   6       26.84       25.29     17.19 o 
   0  14   6       24.43       26.67     21.00 o 
   1  14   6        0.23       12.13     11.26 o 
   2  14   6      348.45      338.69     25.29 o 
   3  14   6        0.00       20.12     12.22 o 
   4  14   6      145.56      207.27     25.95 o 
   5  14   6        0.54        3.22     14.37 o 
   1  15   6        2.67       17.89     12.05 o 
   2  15   6       20.33       19.81     12.29 o 
   3  15   6      154.37      186.98     22.72 o 
   4  15   6        1.26       14.27     15.13 o 
   5  15   6       27.55       27.93     17.43 o 
   0  16   6      273.38      233.60     36.00 o 
   1  16   6       81.93       89.11     18.39 o 
   2  16   6        0.86        6.07     11.50 o 
   3  16   6        4.44       19.33     12.34 o 
   4  16   6        7.71       24.46     14.21 o 
   1  17   6       41.12       33.45     15.71 o 
   2  17   6       70.06       77.21     17.23 o 
   3  17   6       54.67       52.69     15.83 o 
   4  17   6       53.66       66.88     20.13 o 
   0  18   6       66.11       64.26     28.44 o 
   1  18   6       25.22       24.12     16.14 o 
   2  18   6      217.44      222.11     26.54 o 
   3  18   6       50.86       42.14     16.40 o 
   4  18   6        1.69       17.17     15.35 o 
   1  19   6        0.12       16.94     13.81 o 
   2  19   6      140.26      134.67     22.23 o 
   3  19   6        7.74       14.02     13.83 o 
   4  19   6       55.14       59.47     19.54 o 
   0  20   6      294.50      258.67     38.78 o 
   1  20   6       15.45       30.42     16.41 o 
   2  20   6       40.55       46.19     18.36 o 
   3  20   6        4.56       22.99     13.02 o 
   4  20   6       25.99       40.55     18.49 o 
   1  21   6       30.34       39.53     17.35 o 
   2  21   6        7.31       11.39     14.38 o 
   3  21   6        0.10        4.90     11.92 o 
   0  22   6      196.84      187.42     42.04 o 
   1  22   6        7.60        8.86     15.30 o 
   2  22   6      168.16      163.88     28.33 o 
   3  22   6        8.57       32.47     15.35 o 
   1  23   6       19.25       32.71     17.94 o 
   2  23   6        1.89       16.31     14.53 o 
   3  23   6       14.05       24.83     16.29 o 
   0  24   6      205.82      217.69     45.43 o 
   1  24   6        8.74       26.96     17.36 o 
   2  24   6       54.06       45.95     19.79 o 
   3  24   6       12.76       14.67     15.59 o 
   1  25   6       17.48       30.92     16.79 o 
   2  25   6        5.24       -0.04     15.15 o 
   0  26   6       21.16        0.64     21.63 o 
   1  26   6       35.76       26.08     18.26 o 
   2  26   6       25.58        9.59     16.66 o 
   1  27   6       52.13       57.80     20.75 o 
   0  28   6      210.14      246.51     43.90 o 
   1   0   7       55.28       88.21     20.01 o 
   2   0   7      105.25      167.48     57.25 o 
   0   1   7        1.10       11.11     13.48 o 
   1   1   7        1.92       19.94     11.57 o 
   2   1   7        0.08       18.44     15.83 o 
   1   2   7       10.36       31.95     13.97 o 
   2   2   7        0.04       28.58     16.14 o 
   0   3   7        2.53       21.52     14.87 o 
   1   3   7        4.35       26.17     13.16 o 
   2   3   7       41.94       49.27     17.82 o 
   1   4   7        6.51       13.17     13.93 o 
   2   4   7       40.39       48.61     19.18 o 
   0   5   7        5.79       28.82     18.53 o 
   1   5   7        4.43       17.22     13.77 o 
   2   5   7        7.23       16.18     16.56 o 
   1   6   7       63.30      106.38     20.65 o 
   2   6   7        9.38       21.34     16.93 o 
   0   7   7        0.18        5.05     21.98 o 
   1   7   7        7.39       19.46     14.16 o 
   2   7   7        0.59       -3.75     12.66 o 
   1   8   7      150.84      166.36     24.23 o 
   2   8   7        2.14        5.68     13.55 o 
   0   9   7        4.55       23.29     24.03 o 
   1   9   7      128.44      106.20     20.98 o 
   2   9   7       24.42       46.89     16.90 o 
   1  10   7       35.33       62.39     18.76 o 
   2  10   7       19.92       14.03     15.18 o 
   0  11   7       17.23       25.46     26.28 o 
   1  11   7        4.20       11.45     16.56 o 
   1  12   7      209.00      219.87     29.21 o 
   0  13   7        7.58       22.25     25.75 o 
   1  13   7        2.49       43.54     18.81 o 
                                                 
